# Supplementary material for: Shared extracellular vesicle miRNA profiles of matched ductal pancreatic adenocarcinoma organoids and blood plasma samples show the power of organoid technology
Source: Cell Mol Life Sci. 2020 Nov 25;78(6):3005–20. doi: 10.1007/s00018-020-03703-8 (PMC8004523; doi:10.1007/s00018-020-03703-8)
Supplement: Supplementary file 2 — Supplementary file2 (XLSX 51 kb) [file 18_2020_3703_MOESM2_ESM.xlsx]

## Sheet: All_data
Table S4. miRNA profile of EVs isolated from PDAC cells lines cultured 2D or 3D in different matrices
	2D					3D Matrigel					3D Matrigel/collagen					3D Collagen
miRNA	Ctr	P8 2D A	P8 2D B	P10 2D A	P10 2D B	Ctr	P8 3D A	P8 3D B	P10 3D A	P10 3D B	Ctr	P8 2D A	P8 2D B	P10 2D A	P10 2D B	Ctr	P8 2D A	P8 2D B	P10 2D A	P10 2D B
hsa-let-7a	Undetermined	Undetermined	Undetermined	Undetermined	Undetermined	Undetermined	Undetermined	Undetermined	Undetermined	Undetermined	Undetermined	Undetermined	Undetermined	Undetermined	Undetermined	Undetermined	Undetermined	Undetermined	Undetermined	Undetermined
hsa-let-7c	Undetermined	Undetermined	Undetermined	34.841736	Undetermined	Undetermined	Undetermined	Undetermined	Undetermined	Undetermined	Undetermined	Undetermined	Undetermined	Undetermined	Undetermined	Undetermined	Undetermined	Undetermined	Undetermined	Undetermined
hsa-let-7d	38.82487	33.072285	Undetermined	36.661762	34.267933	Undetermined	Undetermined	37.617485	34.194885	Undetermined	Undetermined	38.018185	Undetermined	Undetermined	Undetermined	Undetermined	Undetermined	36.98934	Undetermined	36.88276
hsa-let-7e	Undetermined	32.683628	31.745932	34.964073	Undetermined	Undetermined	34.28409	32.788105	Undetermined	34.554092	Undetermined	Undetermined	Undetermined	Undetermined	Undetermined	Undetermined	31.951792	Undetermined	Undetermined	Undetermined
hsa-let-7f	Undetermined	Undetermined	Undetermined	Undetermined	Undetermined	Undetermined	Undetermined	Undetermined	Undetermined	Undetermined	Undetermined	Undetermined	Undetermined	Undetermined	Undetermined	Undetermined	Undetermined	Undetermined	Undetermined	Undetermined
hsa-let-7g	Undetermined	Undetermined	Undetermined	37.87414	36.589428	Undetermined	Undetermined	35.837452	Undetermined	Undetermined	Undetermined	Undetermined	Undetermined	Undetermined	Undetermined	Undetermined	Undetermined	Undetermined	Undetermined	Undetermined
hsa-miR-1	Undetermined	Undetermined	Undetermined	Undetermined	Undetermined	Undetermined	Undetermined	Undetermined	Undetermined	Undetermined	Undetermined	Undetermined	Undetermined	Undetermined	Undetermined	Undetermined	Undetermined	Undetermined	Undetermined	Undetermined
hsa-miR-9	Undetermined	Undetermined	Undetermined	Undetermined	Undetermined	Undetermined	36.751812	Undetermined	Undetermined	37.125195	Undetermined	Undetermined	Undetermined	Undetermined	Undetermined	Undetermined	Undetermined	Undetermined	Undetermined	Undetermined
hsa-miR-10a	Undetermined	32.66511	Undetermined	34.932083	33.385063	Undetermined	33.39191	34.763744	34.791946	35.58659	Undetermined	Undetermined	Undetermined	Undetermined	Undetermined	Undetermined	Undetermined	Undetermined	Undetermined	Undetermined
hsa-miR-10b	Undetermined	Undetermined	Undetermined	Undetermined	Undetermined	Undetermined	Undetermined	Undetermined	Undetermined	Undetermined	Undetermined	Undetermined	Undetermined	Undetermined	Undetermined	Undetermined	Undetermined	Undetermined	Undetermined	Undetermined
U6 snRNA	35.30338	34.35304	33.593464	30.98456	30.930815	31.363789	31.605843	31.677422	31.051788	32.199757	34.747513	30.827002	30.766794	29.298475	29.414284	32.825027	29.485363	29.993765	29.520962	29.484306
U6 snRNA	35.52459	32.515156	32.693703	30.321218	30.693113	31.056427	30.93062	31.378338	31.092875	31.330362	34.537968	30.699125	30.998844	28.97931	29.378902	31.782938	29.586754	30.084558	29.51889	29.013632
hsa-miR-15a	Undetermined	Undetermined	Undetermined	Undetermined	Undetermined	Undetermined	Undetermined	Undetermined	Undetermined	Undetermined	Undetermined	Undetermined	Undetermined	Undetermined	Undetermined	Undetermined	Undetermined	Undetermined	Undetermined	Undetermined
hsa-miR-15b	Undetermined	Undetermined	Undetermined	Undetermined	Undetermined	Undetermined	Undetermined	Undetermined	Undetermined	Undetermined	Undetermined	Undetermined	Undetermined	Undetermined	Undetermined	Undetermined	Undetermined	40.09971	Undetermined	Undetermined
hsa-miR-16	Undetermined	29.54455	30.036282	28.677814	28.35408	Undetermined	29.795666	29.43667	29.853468	29.992039	Undetermined	29.99943	29.61302	29.695768	30.616747	Undetermined	30.694101	32.25925	28.732327	28.925692
hsa-miR-17	Undetermined	31.333944	32.01457	28.913925	28.904947	Undetermined	29.723375	30.280178	30.931149	31.040035	Undetermined	29.905226	30.325668	32.08363	31.617762	Undetermined	29.432102	30.397642	30.099522	31.169949
hsa-miR-18a	Undetermined	Undetermined	Undetermined	Undetermined	Undetermined	Undetermined	Undetermined	Undetermined	Undetermined	Undetermined	Undetermined	Undetermined	Undetermined	Undetermined	Undetermined	Undetermined	Undetermined	Undetermined	Undetermined	Undetermined
hsa-miR-18b	Undetermined	Undetermined	Undetermined	Undetermined	Undetermined	Undetermined	Undetermined	Undetermined	Undetermined	Undetermined	Undetermined	Undetermined	Undetermined	Undetermined	Undetermined	Undetermined	Undetermined	Undetermined	Undetermined	Undetermined
hsa-miR-19a	Undetermined	33.526127	32.24351	31.229502	30.428394	38.98937	31.374096	31.185633	31.878803	32.291042	Undetermined	35.885536	35.9362	39.27249	Undetermined	Undetermined	34.76765	34.950993	36.229378	37.087322
hsa-miR-19b	Undetermined	28.592617	28.58554	27.56807	27.221474	Undetermined	27.85077	27.547363	28.554792	28.378721	Undetermined	30.944855	30.004078	31.667356	31.67149	Undetermined	32.93586	31.829636	29.907879	29.380867
hsa-miR-20a	Undetermined	28.684488	28.967731	27.963728	27.89758	33.45176	29.117256	30.440926	29.65712	29.203623	Undetermined	Undetermined	Undetermined	34.669548	33.22049	Undetermined	34.23307	32.979515	Undetermined	Undetermined
hsa-miR-20b	Undetermined	38.207043	34.57998	32.832943	31.869684	Undetermined	32.894085	33.809708	35.021557	38.64099	Undetermined	Undetermined	33.965946	Undetermined	Undetermined	Undetermined	33.94973	Undetermined	Undetermined	37.726177
hsa-miR-21	Undetermined	26.675772	26.80883	26.92662	26.748383	35.653484	27.047546	26.384733	28.138401	28.668442	Undetermined	Undetermined	Undetermined	32.916477	Undetermined	Undetermined	Undetermined	Undetermined	34.811203	32.114704
hsa-miR-22	Undetermined	Undetermined	Undetermined	Undetermined	Undetermined	Undetermined	Undetermined	Undetermined	Undetermined	Undetermined	Undetermined	Undetermined	Undetermined	Undetermined	Undetermined	Undetermined	Undetermined	Undetermined	Undetermined	Undetermined
hsa-miR-23a	Undetermined	Undetermined	Undetermined	Undetermined	Undetermined	Undetermined	Undetermined	Undetermined	Undetermined	Undetermined	Undetermined	Undetermined	Undetermined	Undetermined	Undetermined	Undetermined	Undetermined	Undetermined	Undetermined	Undetermined
hsa-miR-23b	Undetermined	Undetermined	Undetermined	Undetermined	Undetermined	Undetermined	Undetermined	Undetermined	Undetermined	Undetermined	Undetermined	Undetermined	Undetermined	Undetermined	Undetermined	Undetermined	Undetermined	Undetermined	Undetermined	Undetermined
hsa-miR-24	Undetermined	28.558594	28.382572	28.47434	28.036348	Undetermined	27.592743	27.198809	29.044529	29.050907	Undetermined	28.055365	27.673687	28.892506	29.255642	34.003647	27.706339	27.957605	27.641438	27.622435
hsa-miR-25	Undetermined	Undetermined	Undetermined	31.091225	29.782324	Undetermined	32.395336	31.46216	31.835455	32.466072	Undetermined	Undetermined	Undetermined	Undetermined	Undetermined	Undetermined	Undetermined	Undetermined	Undetermined	Undetermined
hsa-miR-26a	Undetermined	32.461617	32.317753	33.385036	31.990417	Undetermined	35.172295	33.03174	Undetermined	Undetermined	Undetermined	Undetermined	Undetermined	33.907063	Undetermined	Undetermined	Undetermined	Undetermined	Undetermined	Undetermined
hsa-miR-26b	Undetermined	Undetermined	Undetermined	33.859413	34.561993	Undetermined	Undetermined	Undetermined	Undetermined	34.47773	Undetermined	Undetermined	Undetermined	Undetermined	Undetermined	Undetermined	Undetermined	Undetermined	Undetermined	Undetermined
hsa-miR-27a	Undetermined	32.23453	33.49869	30.902636	29.323687	32.28319	32.150623	31.92281	30.673971	31.699232	Undetermined	Undetermined	Undetermined	Undetermined	Undetermined	Undetermined	Undetermined	Undetermined	Undetermined	Undetermined
hsa-miR-27b	Undetermined	Undetermined	Undetermined	Undetermined	Undetermined	Undetermined	Undetermined	Undetermined	Undetermined	Undetermined	Undetermined	33.449837	Undetermined	Undetermined	Undetermined	Undetermined	Undetermined	Undetermined	Undetermined	Undetermined
hsa-miR-28-3p	Undetermined	Undetermined	Undetermined	Undetermined	Undetermined	Undetermined	36.81355	Undetermined	Undetermined	Undetermined	Undetermined	35.228516	Undetermined	Undetermined	33.758144	Undetermined	Undetermined	Undetermined	32.785297	32.86484
hsa-miR-28	Undetermined	Undetermined	34.77432	Undetermined	Undetermined	Undetermined	33.46633	Undetermined	Undetermined	Undetermined	Undetermined	33.451435	33.371872	Undetermined	Undetermined	Undetermined	Undetermined	Undetermined	Undetermined	Undetermined
U6 snRNA	33.972954	32.904217	32.897396	30.654753	30.679329	32.239307	31.697292	31.286173	31.425907	31.896229	33.501976	30.950243	30.946455	29.062716	29.839306	33.13139	29.647959	29.948767	29.531004	29.497648
U6 snRNA	34.464836	33.0484	32.9458	30.965149	31.194736	31.778257	32.217228	31.923882	31.08389	31.163876	34.61178	30.44452	30.574781	28.880167	29.874699	32.77194	29.352182	30.073448	29.553595	29.62527
hsa-miR-29a	Undetermined	30.717442	30.338604	28.665705	28.331173	Undetermined	33.711823	31.427614	30.242546	31.146955	Undetermined	33.256065	32.71888	36.89021	33.043743	32.36018	31.976892	32.251488	32.38316	31.821005
hsa-miR-29b	Undetermined	Undetermined	Undetermined	Undetermined	Undetermined	Undetermined	Undetermined	Undetermined	Undetermined	Undetermined	Undetermined	Undetermined	Undetermined	Undetermined	Undetermined	Undetermined	Undetermined	Undetermined	Undetermined	Undetermined
hsa-miR-29c	Undetermined	Undetermined	39.40668	38.134735	38.277058	Undetermined	Undetermined	Undetermined	Undetermined	39.513615	Undetermined	Undetermined	Undetermined	41.07594	37.008636	Undetermined	Undetermined	Undetermined	Undetermined	38.633026
hsa-miR-30b	Undetermined	30.65785	31.400599	31.080526	31.00355	34.975075	30.471853	31.111622	30.91054	31.993832	Undetermined	Undetermined	Undetermined	Undetermined	Undetermined	Undetermined	Undetermined	Undetermined	Undetermined	Undetermined
hsa-miR-30c	Undetermined	30.598413	30.306116	30.23428	30.157831	Undetermined	30.945744	30.545977	32.721115	32.002445	Undetermined	Undetermined	41.43606	34.952793	Undetermined	Undetermined	Undetermined	Undetermined	36.95514	36.296837
hsa-miR-31	Undetermined	30.092075	29.3711	31.952219	32.762672	Undetermined	29.93443	29.482758	33.091225	32.82616	Undetermined	34.401928	33.541157	31.840609	32.999554	Undetermined	33.84484	30.270966	31.012213	30.992228
hsa-miR-32	Undetermined	Undetermined	Undetermined	Undetermined	Undetermined	Undetermined	Undetermined	Undetermined	Undetermined	Undetermined	Undetermined	Undetermined	Undetermined	Undetermined	Undetermined	Undetermined	Undetermined	Undetermined	Undetermined	Undetermined
hsa-miR-33b	Undetermined	Undetermined	Undetermined	Undetermined	Undetermined	Undetermined	Undetermined	Undetermined	Undetermined	Undetermined	Undetermined	Undetermined	Undetermined	Undetermined	Undetermined	Undetermined	Undetermined	Undetermined	Undetermined	Undetermined
hsa-miR-34a	Undetermined	33.5811	Undetermined	34.148636	Undetermined	Undetermined	Undetermined	Undetermined	Undetermined	Undetermined	Undetermined	Undetermined	Undetermined	Undetermined	Undetermined	Undetermined	Undetermined	Undetermined	Undetermined	Undetermined
hsa-miR-34c	Undetermined	38.6879	Undetermined	Undetermined	Undetermined	Undetermined	Undetermined	Undetermined	Undetermined	Undetermined	Undetermined	Undetermined	Undetermined	Undetermined	Undetermined	Undetermined	Undetermined	Undetermined	Undetermined	Undetermined
hsa-miR-92a	Undetermined	29.969437	29.771027	28.677574	28.549871	Undetermined	28.260485	27.940622	29.006273	29.180798	Undetermined	32.023586	32.605984	Undetermined	Undetermined	Undetermined	31.661415	35.434048	31.208504	31.43633
mmu-miR-93	Undetermined	32.88251	33.036667	30.29714	29.834736	Undetermined	31.247282	31.581652	32.39521	33.677258	Undetermined	34.619102	Undetermined	Undetermined	Undetermined	Undetermined	33.07895	Undetermined	Undetermined	Undetermined
hsa-miR-95	Undetermined	Undetermined	Undetermined	Undetermined	Undetermined	Undetermined	Undetermined	Undetermined	Undetermined	Undetermined	Undetermined	Undetermined	Undetermined	Undetermined	Undetermined	Undetermined	Undetermined	Undetermined	Undetermined	Undetermined
mmu-miR-96	Undetermined	Undetermined	Undetermined	Undetermined	Undetermined	Undetermined	Undetermined	Undetermined	Undetermined	Undetermined	Undetermined	Undetermined	Undetermined	Undetermined	Undetermined	Undetermined	Undetermined	Undetermined	Undetermined	Undetermined
hsa-miR-98	Undetermined	Undetermined	Undetermined	Undetermined	Undetermined	Undetermined	Undetermined	Undetermined	Undetermined	Undetermined	Undetermined	Undetermined	Undetermined	Undetermined	Undetermined	Undetermined	Undetermined	Undetermined	Undetermined	Undetermined
hsa-miR-99a	34.03344	32.466194	32.674744	32.126442	33.138206	Undetermined	32.47936	33.187305	34.92971	33.829678	Undetermined	Undetermined	Undetermined	Undetermined	Undetermined	Undetermined	Undetermined	Undetermined	36.14923	37.34554
hsa-miR-99b	Undetermined	34.502693	35.096977	Undetermined	33.77864	Undetermined	34.2373	34.326675	Undetermined	Undetermined	Undetermined	Undetermined	Undetermined	Undetermined	Undetermined	Undetermined	34.25421	36.563053	37.16618	Undetermined
hsa-miR-100	31.889307	32.3495	31.846596	32.19793	31.739868	Undetermined	32.51581	31.017294	31.254976	32.496002	Undetermined	Undetermined	Undetermined	Undetermined	Undetermined	Undetermined	Undetermined	Undetermined	Undetermined	33.789833
hsa-miR-101	Undetermined	Undetermined	Undetermined	Undetermined	33.355278	Undetermined	Undetermined	Undetermined	Undetermined	Undetermined	Undetermined	Undetermined	Undetermined	Undetermined	Undetermined	Undetermined	Undetermined	Undetermined	Undetermined	Undetermined
hsa-miR-103	Undetermined	Undetermined	Undetermined	Undetermined	Undetermined	Undetermined	Undetermined	Undetermined	Undetermined	Undetermined	Undetermined	Undetermined	Undetermined	Undetermined	Undetermined	Undetermined	Undetermined	Undetermined	Undetermined	Undetermined
hsa-miR-105	Undetermined	Undetermined	Undetermined	Undetermined	Undetermined	Undetermined	Undetermined	Undetermined	Undetermined	Undetermined	Undetermined	Undetermined	Undetermined	Undetermined	Undetermined	Undetermined	Undetermined	Undetermined	Undetermined	Undetermined
hsa-miR-106a	Undetermined	29.982895	30.491903	29.488417	29.4251	Undetermined	29.7586	29.487112	31.241106	30.684204	Undetermined	30.644993	29.925545	31.901274	31.5111	Undetermined	30.797438	30.490574	30.616117	31.03652
RNU44	Undetermined	Undetermined	Undetermined	Undetermined	Undetermined	Undetermined	Undetermined	Undetermined	Undetermined	Undetermined	Undetermined	Undetermined	Undetermined	Undetermined	Undetermined	Undetermined	Undetermined	Undetermined	Undetermined	Undetermined
hsa-miR-106b	Undetermined	32.869213	33.007084	31.189411	31.935228	39.57636	34.7367	32.95621	33.88195	32.89936	Undetermined	33.442482	Undetermined	Undetermined	35.540684	Undetermined	Undetermined	Undetermined	Undetermined	Undetermined
hsa-miR-107	Undetermined	Undetermined	Undetermined	Undetermined	Undetermined	Undetermined	Undetermined	Undetermined	Undetermined	Undetermined	Undetermined	Undetermined	Undetermined	Undetermined	Undetermined	Undetermined	Undetermined	Undetermined	Undetermined	Undetermined
hsa-miR-122	Undetermined	Undetermined	Undetermined	Undetermined	Undetermined	Undetermined	Undetermined	Undetermined	Undetermined	Undetermined	Undetermined	Undetermined	Undetermined	Undetermined	Undetermined	Undetermined	Undetermined	Undetermined	Undetermined	Undetermined
mmu-miR-124a	Undetermined	Undetermined	Undetermined	Undetermined	Undetermined	Undetermined	Undetermined	Undetermined	Undetermined	Undetermined	Undetermined	Undetermined	Undetermined	Undetermined	Undetermined	Undetermined	Undetermined	Undetermined	Undetermined	Undetermined
hsa-miR-125a-3p	Undetermined	Undetermined	Undetermined	Undetermined	35.10084	Undetermined	Undetermined	Undetermined	Undetermined	Undetermined	Undetermined	Undetermined	Undetermined	Undetermined	Undetermined	Undetermined	Undetermined	Undetermined	Undetermined	Undetermined
hsa-miR-125a-5p	Undetermined	Undetermined	Undetermined	35.178688	Undetermined	Undetermined	Undetermined	Undetermined	35.42043	Undetermined	Undetermined	33.154102	32.968136	33.837856	33.348152	Undetermined	Undetermined	Undetermined	Undetermined	32.85421
hsa-miR-125b	Undetermined	Undetermined	Undetermined	31.289211	32.05947	33.407463	32.95154	33.047054	Undetermined	Undetermined	Undetermined	Undetermined	Undetermined	Undetermined	Undetermined	Undetermined	Undetermined	Undetermined	37.800842	Undetermined
hsa-miR-126	Undetermined	33.640903	34.2353	33.082993	33.029873	Undetermined	Undetermined	Undetermined	Undetermined	Undetermined	Undetermined	Undetermined	34.17443	Undetermined	Undetermined	Undetermined	Undetermined	Undetermined	32.171432	33.321587
hsa-miR-127	Undetermined	Undetermined	Undetermined	Undetermined	Undetermined	Undetermined	Undetermined	Undetermined	Undetermined	Undetermined	Undetermined	Undetermined	Undetermined	Undetermined	Undetermined	Undetermined	Undetermined	Undetermined	Undetermined	Undetermined
hsa-miR-127-5p	Undetermined	Undetermined	Undetermined	Undetermined	Undetermined	Undetermined	Undetermined	Undetermined	Undetermined	Undetermined	Undetermined	Undetermined	Undetermined	Undetermined	Undetermined	Undetermined	Undetermined	Undetermined	Undetermined	Undetermined
hsa-miR-128a	Undetermined	Undetermined	Undetermined	Undetermined	33.56461	Undetermined	33.919205	34.095127	Undetermined	Undetermined	Undetermined	Undetermined	Undetermined	Undetermined	Undetermined	Undetermined	Undetermined	Undetermined	Undetermined	Undetermined
mmu-miR-129-3p	Undetermined	Undetermined	Undetermined	Undetermined	Undetermined	Undetermined	Undetermined	Undetermined	Undetermined	Undetermined	Undetermined	Undetermined	Undetermined	Undetermined	Undetermined	Undetermined	Undetermined	Undetermined	Undetermined	Undetermined
hsa-miR-129	Undetermined	Undetermined	Undetermined	Undetermined	Undetermined	Undetermined	Undetermined	Undetermined	Undetermined	Undetermined	Undetermined	Undetermined	Undetermined	Undetermined	Undetermined	Undetermined	Undetermined	Undetermined	Undetermined	Undetermined
hsa-miR-130a	Undetermined	Undetermined	Undetermined	35.36302	33.5233	Undetermined	Undetermined	Undetermined	37.029434	37.27001	Undetermined	Undetermined	Undetermined	Undetermined	Undetermined	Undetermined	Undetermined	Undetermined	Undetermined	Undetermined
hsa-miR-130b	Undetermined	35.277775	32.74562	35.268215	32.734493	Undetermined	36.808254	Undetermined	Undetermined	Undetermined	Undetermined	Undetermined	Undetermined	Undetermined	Undetermined	Undetermined	Undetermined	Undetermined	Undetermined	Undetermined
hsa-miR-132	Undetermined	Undetermined	Undetermined	Undetermined	Undetermined	Undetermined	35.66606	33.196384	Undetermined	Undetermined	Undetermined	Undetermined	Undetermined	Undetermined	Undetermined	Undetermined	Undetermined	Undetermined	Undetermined	Undetermined
hsa-miR-133a	Undetermined	36.40279	35.236176	Undetermined	Undetermined	36.553116	Undetermined	Undetermined	36.032967	Undetermined	Undetermined	Undetermined	Undetermined	Undetermined	Undetermined	34.87785	Undetermined	34.64855	37.67831	Undetermined
hsa-miR-133b	Undetermined	Undetermined	Undetermined	Undetermined	38.728565	Undetermined	Undetermined	Undetermined	Undetermined	Undetermined	Undetermined	Undetermined	Undetermined	Undetermined	Undetermined	Undetermined	Undetermined	Undetermined	Undetermined	Undetermined
mmu-miR-134	Undetermined	Undetermined	Undetermined	Undetermined	Undetermined	Undetermined	Undetermined	Undetermined	Undetermined	Undetermined	Undetermined	Undetermined	Undetermined	Undetermined	Undetermined	Undetermined	Undetermined	33.629486	Undetermined	Undetermined
hsa-miR-135a	Undetermined	Undetermined	Undetermined	Undetermined	Undetermined	Undetermined	Undetermined	39.00888	38.666615	Undetermined	Undetermined	Undetermined	Undetermined	Undetermined	Undetermined	Undetermined	Undetermined	Undetermined	Undetermined	Undetermined
hsa-miR-135b	Undetermined	32.14982	33.739223	Undetermined	34.58497	Undetermined	32.468487	32.8141	34.77911	Undetermined	Undetermined	32.564125	33.48182	Undetermined	Undetermined	Undetermined	Undetermined	Undetermined	Undetermined	32.663033
hsa-miR-136	39.931923	Undetermined	Undetermined	Undetermined	Undetermined	Undetermined	Undetermined	38.92811	Undetermined	Undetermined	Undetermined	Undetermined	Undetermined	Undetermined	41.420483	Undetermined	39.37658	Undetermined	Undetermined	36.800297
mmu-miR-137	Undetermined	Undetermined	Undetermined	Undetermined	Undetermined	Undetermined	Undetermined	Undetermined	Undetermined	Undetermined	Undetermined	Undetermined	Undetermined	Undetermined	Undetermined	Undetermined	Undetermined	Undetermined	Undetermined	Undetermined
hsa-miR-138	Undetermined	Undetermined	33.807026	Undetermined	Undetermined	Undetermined	Undetermined	Undetermined	Undetermined	Undetermined	Undetermined	Undetermined	Undetermined	Undetermined	Undetermined	Undetermined	Undetermined	Undetermined	Undetermined	Undetermined
hsa-miR-139-3p	Undetermined	Undetermined	Undetermined	Undetermined	Undetermined	Undetermined	Undetermined	Undetermined	Undetermined	Undetermined	Undetermined	Undetermined	Undetermined	Undetermined	Undetermined	Undetermined	Undetermined	Undetermined	Undetermined	Undetermined
hsa-miR-139-5p	Undetermined	Undetermined	32.991325	Undetermined	Undetermined	Undetermined	36.507004	31.976418	33.746475	Undetermined	Undetermined	Undetermined	32.489822	Undetermined	Undetermined	Undetermined	Undetermined	Undetermined	Undetermined	Undetermined
hsa-miR-140-3p	Undetermined	Undetermined	Undetermined	Undetermined	Undetermined	Undetermined	Undetermined	Undetermined	Undetermined	Undetermined	Undetermined	Undetermined	Undetermined	Undetermined	Undetermined	Undetermined	Undetermined	Undetermined	Undetermined	Undetermined
mmu-miR-140	Undetermined	Undetermined	Undetermined	Undetermined	Undetermined	Undetermined	Undetermined	Undetermined	Undetermined	Undetermined	Undetermined	Undetermined	Undetermined	Undetermined	Undetermined	Undetermined	Undetermined	Undetermined	Undetermined	Undetermined
hsa-miR-141	Undetermined	31.224026	31.493309	32.054573	32.1515	Undetermined	31.585176	31.079662	34.601776	34.60857	Undetermined	32.965168	34.227585	34.71101	34.27487	Undetermined	33.46976	Undetermined	34.04473	35.103783
hsa-miR-142-3p	34.858692	Undetermined	Undetermined	35.25263	32.879597	Undetermined	Undetermined	33.908012	35.14276	34.532345	Undetermined	Undetermined	Undetermined	Undetermined	Undetermined	Undetermined	Undetermined	Undetermined	Undetermined	Undetermined
hsa-miR-142-5p	Undetermined	Undetermined	Undetermined	Undetermined	Undetermined	Undetermined	Undetermined	Undetermined	Undetermined	Undetermined	Undetermined	Undetermined	Undetermined	Undetermined	Undetermined	Undetermined	Undetermined	Undetermined	Undetermined	Undetermined
hsa-miR-143	Undetermined	Undetermined	Undetermined	Undetermined	Undetermined	Undetermined	Undetermined	Undetermined	Undetermined	Undetermined	Undetermined	Undetermined	Undetermined	Undetermined	Undetermined	Undetermined	Undetermined	Undetermined	Undetermined	Undetermined
hsa-miR-145	Undetermined	Undetermined	Undetermined	36.250862	37.057693	Undetermined	Undetermined	37.942364	Undetermined	Undetermined	Undetermined	Undetermined	Undetermined	Undetermined	Undetermined	Undetermined	Undetermined	Undetermined	Undetermined	Undetermined
hsa-miR-146a	Undetermined	27.859327	27.750761	Undetermined	Undetermined	Undetermined	27.213997	26.60341	Undetermined	Undetermined	34.660103	26.408764	26.03459	26.310713	26.721022	Undetermined	26.316736	26.137028	26.894413	26.985296
hsa-miR-146b-3p	Undetermined	Undetermined	Undetermined	Undetermined	Undetermined	Undetermined	Undetermined	Undetermined	Undetermined	Undetermined	Undetermined	Undetermined	Undetermined	Undetermined	Undetermined	Undetermined	Undetermined	Undetermined	Undetermined	Undetermined
hsa-miR-146b	Undetermined	32.006184	31.957062	Undetermined	Undetermined	Undetermined	35.216225	33.90507	Undetermined	Undetermined	Undetermined	31.559027	32.125816	Undetermined	Undetermined	Undetermined	35.154655	36.41208	34.289078	32.488144
hsa-miR-147b	Undetermined	Undetermined	Undetermined	Undetermined	Undetermined	Undetermined	Undetermined	Undetermined	Undetermined	Undetermined	Undetermined	Undetermined	Undetermined	Undetermined	Undetermined	Undetermined	Undetermined	Undetermined	Undetermined	Undetermined
hsa-miR-148a	Undetermined	Undetermined	Undetermined	33.928665	32.801186	Undetermined	33.724644	32.72948	34.50246	34.73215	Undetermined	Undetermined	Undetermined	Undetermined	Undetermined	Undetermined	Undetermined	Undetermined	Undetermined	Undetermined
hsa-miR-148b	Undetermined	Undetermined	36.481556	Undetermined	Undetermined	Undetermined	Undetermined	Undetermined	Undetermined	Undetermined	Undetermined	Undetermined	Undetermined	Undetermined	Undetermined	Undetermined	Undetermined	Undetermined	Undetermined	Undetermined
hsa-miR-149	Undetermined	Undetermined	Undetermined	Undetermined	Undetermined	Undetermined	Undetermined	Undetermined	Undetermined	Undetermined	Undetermined	Undetermined	Undetermined	Undetermined	Undetermined	Undetermined	Undetermined	Undetermined	Undetermined	Undetermined
hsa-miR-150	Undetermined	36.805542	Undetermined	Undetermined	Undetermined	Undetermined	Undetermined	Undetermined	33.959595	Undetermined	Undetermined	Undetermined	Undetermined	Undetermined	Undetermined	Undetermined	Undetermined	Undetermined	Undetermined	Undetermined
hsa-miR-152	Undetermined	Undetermined	Undetermined	Undetermined	Undetermined	Undetermined	Undetermined	Undetermined	Undetermined	Undetermined	Undetermined	Undetermined	Undetermined	Undetermined	Undetermined	Undetermined	Undetermined	Undetermined	Undetermined	Undetermined
mmu-miR-153	Undetermined	Undetermined	Undetermined	Undetermined	Undetermined	Undetermined	Undetermined	Undetermined	Undetermined	Undetermined	Undetermined	Undetermined	Undetermined	Undetermined	Undetermined	Undetermined	Undetermined	Undetermined	Undetermined	Undetermined
hsa-miR-154	Undetermined	Undetermined	Undetermined	Undetermined	Undetermined	Undetermined	Undetermined	Undetermined	Undetermined	Undetermined	Undetermined	Undetermined	Undetermined	Undetermined	Undetermined	Undetermined	Undetermined	Undetermined	Undetermined	Undetermined
hsa-miR-181a	Undetermined	Undetermined	36.058407	38.65872	Undetermined	Undetermined	35.359203	Undetermined	Undetermined	34.2515	Undetermined	Undetermined	Undetermined	Undetermined	Undetermined	Undetermined	Undetermined	Undetermined	Undetermined	Undetermined
hsa-miR-181c	Undetermined	Undetermined	Undetermined	Undetermined	Undetermined	Undetermined	Undetermined	Undetermined	Undetermined	Undetermined	Undetermined	Undetermined	Undetermined	Undetermined	Undetermined	Undetermined	Undetermined	Undetermined	Undetermined	Undetermined
hsa-miR-182	Undetermined	Undetermined	Undetermined	Undetermined	Undetermined	Undetermined	Undetermined	Undetermined	Undetermined	Undetermined	Undetermined	Undetermined	Undetermined	Undetermined	Undetermined	Undetermined	Undetermined	Undetermined	Undetermined	Undetermined
RNU48	34.979263	Undetermined	Undetermined	35.539974	35.31266	Undetermined	Undetermined	Undetermined	Undetermined	Undetermined	Undetermined	35.123463	34.658497	Undetermined	Undetermined	Undetermined	37.21927	Undetermined	Undetermined	34.656788
hsa-miR-183	Undetermined	Undetermined	Undetermined	Undetermined	Undetermined	Undetermined	Undetermined	Undetermined	38.174034	36.623367	Undetermined	Undetermined	Undetermined	Undetermined	Undetermined	Undetermined	Undetermined	Undetermined	Undetermined	Undetermined
hsa-miR-184	Undetermined	Undetermined	Undetermined	Undetermined	Undetermined	33.11276	Undetermined	Undetermined	Undetermined	Undetermined	Undetermined	32.885918	Undetermined	Undetermined	Undetermined	Undetermined	Undetermined	Undetermined	32.434086	Undetermined
hsa-miR-185	Undetermined	Undetermined	Undetermined	Undetermined	Undetermined	Undetermined	Undetermined	Undetermined	Undetermined	Undetermined	Undetermined	Undetermined	Undetermined	Undetermined	Undetermined	Undetermined	Undetermined	Undetermined	Undetermined	Undetermined
hsa-miR-186	Undetermined	32.93022	33.791775	31.952536	31.975107	Undetermined	30.218012	30.723545	31.968515	Undetermined	Undetermined	31.328606	30.363134	33.780113	33.78704	Undetermined	30.976542	33.94628	32.96152	33.846497
mmu-miR-187	Undetermined	Undetermined	Undetermined	Undetermined	Undetermined	Undetermined	Undetermined	Undetermined	Undetermined	Undetermined	Undetermined	Undetermined	Undetermined	Undetermined	Undetermined	Undetermined	Undetermined	Undetermined	Undetermined	Undetermined
hsa-miR-188-3p	Undetermined	Undetermined	Undetermined	Undetermined	Undetermined	Undetermined	Undetermined	Undetermined	Undetermined	Undetermined	Undetermined	Undetermined	Undetermined	Undetermined	Undetermined	Undetermined	Undetermined	Undetermined	Undetermined	Undetermined
hsa-miR-190	Undetermined	Undetermined	Undetermined	Undetermined	Undetermined	Undetermined	Undetermined	Undetermined	Undetermined	Undetermined	Undetermined	Undetermined	Undetermined	Undetermined	Undetermined	Undetermined	Undetermined	Undetermined	Undetermined	Undetermined
hsa-miR-191	Undetermined	30.527191	30.110418	30.582073	30.36011	32.607826	30.503147	29.941978	34.701508	32.416294	Undetermined	27.609346	27.54676	28.548016	29.006306	33.27154	27.632738	27.956347	28.84762	28.668224
hsa-miR-192	Undetermined	Undetermined	34.22287	Undetermined	Undetermined	33.36668	Undetermined	Undetermined	34.38744	34.144527	Undetermined	Undetermined	Undetermined	34.042667	Undetermined	Undetermined	Undetermined	Undetermined	Undetermined	Undetermined
hsa-miR-193a-3p	Undetermined	Undetermined	Undetermined	Undetermined	Undetermined	Undetermined	Undetermined	Undetermined	Undetermined	Undetermined	Undetermined	Undetermined	Undetermined	Undetermined	Undetermined	Undetermined	Undetermined	Undetermined	Undetermined	Undetermined
hsa-miR-193a-5p	Undetermined	Undetermined	Undetermined	Undetermined	Undetermined	Undetermined	Undetermined	39.291363	Undetermined	Undetermined	Undetermined	Undetermined	Undetermined	Undetermined	37.873974	Undetermined	Undetermined	Undetermined	Undetermined	38.555325
hsa-miR-193b	Undetermined	32.15242	32.16268	33.522507	32.61761	Undetermined	31.360785	30.901878	Undetermined	Undetermined	Undetermined	31.939352	31.024273	29.716047	29.762053	Undetermined	32.813583	32.995815	29.093094	28.588251
hsa-miR-194	Undetermined	33.4259	Undetermined	Undetermined	Undetermined	Undetermined	Undetermined	Undetermined	34.904263	Undetermined	Undetermined	Undetermined	Undetermined	Undetermined	Undetermined	Undetermined	Undetermined	Undetermined	Undetermined	Undetermined
hsa-miR-195	Undetermined	36.037807	32.15609	33.60667	34.53858	37.17664	31.819931	32.26627	34.543976	35.201385	Undetermined	Undetermined	Undetermined	37.233242	37.58907	Undetermined	Undetermined	39.90423	36.01764	35.558014
hsa-miR-196b	Undetermined	Undetermined	Undetermined	Undetermined	Undetermined	Undetermined	Undetermined	Undetermined	Undetermined	Undetermined	Undetermined	Undetermined	Undetermined	Undetermined	Undetermined	Undetermined	Undetermined	33.478207	Undetermined	Undetermined
hsa-miR-197	Undetermined	33.049084	34.801144	33.883553	36.830124	38.10863	33.23787	32.70322	34.484097	33.747772	Undetermined	32.148468	33.99254	34.177452	35.669846	Undetermined	33.819065	31.908543	33.148056	32.398987
hsa-miR-198	Undetermined	Undetermined	Undetermined	Undetermined	Undetermined	Undetermined	Undetermined	Undetermined	Undetermined	Undetermined	Undetermined	Undetermined	Undetermined	Undetermined	Undetermined	Undetermined	Undetermined	Undetermined	Undetermined	Undetermined
hsa-miR-199a	Undetermined	Undetermined	Undetermined	Undetermined	Undetermined	Undetermined	Undetermined	Undetermined	Undetermined	Undetermined	Undetermined	Undetermined	Undetermined	Undetermined	Undetermined	Undetermined	Undetermined	Undetermined	Undetermined	Undetermined
hsa-miR-199a-3p	Undetermined	Undetermined	Undetermined	Undetermined	Undetermined	Undetermined	Undetermined	Undetermined	Undetermined	Undetermined	Undetermined	Undetermined	Undetermined	Undetermined	Undetermined	Undetermined	Undetermined	Undetermined	Undetermined	Undetermined
hsa-miR-199b	Undetermined	Undetermined	Undetermined	Undetermined	Undetermined	Undetermined	Undetermined	Undetermined	Undetermined	Undetermined	Undetermined	Undetermined	Undetermined	Undetermined	Undetermined	Undetermined	Undetermined	Undetermined	Undetermined	Undetermined
hsa-miR-200a	Undetermined	Undetermined	Undetermined	Undetermined	Undetermined	Undetermined	Undetermined	Undetermined	Undetermined	Undetermined	Undetermined	33.88246	Undetermined	Undetermined	Undetermined	Undetermined	33.891224	35.65386	Undetermined	Undetermined
hsa-miR-200b	Undetermined	31.43983	31.333588	33.669548	Undetermined	Undetermined	31.729921	30.961843	Undetermined	33.70027	Undetermined	Undetermined	Undetermined	35.116673	Undetermined	Undetermined	33.373142	Undetermined	Undetermined	34.2304
hsa-miR-200c	Undetermined	29.265755	28.893847	30.356499	30.344086	Undetermined	29.92251	30.181547	31.962046	32.023064	Undetermined	29.09218	28.906458	29.997152	30.649792	39.884094	29.782696	30.348076	28.616245	29.447004
hsa-miR-202	Undetermined	Undetermined	Undetermined	33.800674	Undetermined	35.10228	35.167816	32.687496	Undetermined	32.37349	Undetermined	Undetermined	Undetermined	Undetermined	Undetermined	Undetermined	Undetermined	Undetermined	Undetermined	Undetermined
hsa-miR-203	Undetermined	Undetermined	34.45272	Undetermined	32.592922	31.89349	31.435278	30.648504	34.145344	Undetermined	Undetermined	Undetermined	Undetermined	Undetermined	Undetermined	Undetermined	Undetermined	Undetermined	Undetermined	Undetermined
hsa-miR-204	Undetermined	Undetermined	Undetermined	Undetermined	Undetermined	Undetermined	Undetermined	Undetermined	Undetermined	Undetermined	Undetermined	Undetermined	Undetermined	Undetermined	Undetermined	Undetermined	Undetermined	Undetermined	Undetermined	Undetermined
hsa-miR-205	Undetermined	Undetermined	Undetermined	32.461388	32.991768	Undetermined	31.562767	30.441689	33.025005	33.11914	Undetermined	Undetermined	Undetermined	34.13997	33.288708	Undetermined	Undetermined	Undetermined	Undetermined	Undetermined
hsa-miR-208b	Undetermined	Undetermined	Undetermined	Undetermined	Undetermined	Undetermined	Undetermined	Undetermined	33.07254	34.995144	Undetermined	Undetermined	Undetermined	Undetermined	Undetermined	Undetermined	Undetermined	Undetermined	Undetermined	Undetermined
hsa-miR-210	Undetermined	Undetermined	Undetermined	Undetermined	Undetermined	Undetermined	Undetermined	Undetermined	Undetermined	Undetermined	Undetermined	Undetermined	35.53346	32.5946	34.11745	Undetermined	Undetermined	Undetermined	Undetermined	33.95613
hsa-miR-214	Undetermined	Undetermined	Undetermined	Undetermined	Undetermined	Undetermined	Undetermined	Undetermined	Undetermined	Undetermined	Undetermined	Undetermined	Undetermined	Undetermined	Undetermined	Undetermined	Undetermined	Undetermined	Undetermined	Undetermined
hsa-miR-215	Undetermined	Undetermined	Undetermined	Undetermined	Undetermined	Undetermined	Undetermined	Undetermined	Undetermined	Undetermined	Undetermined	Undetermined	Undetermined	Undetermined	Undetermined	Undetermined	Undetermined	Undetermined	Undetermined	Undetermined
hsa-miR-216a	Undetermined	Undetermined	Undetermined	Undetermined	Undetermined	Undetermined	Undetermined	Undetermined	Undetermined	Undetermined	Undetermined	Undetermined	Undetermined	Undetermined	Undetermined	Undetermined	Undetermined	Undetermined	Undetermined	Undetermined
hsa-miR-216b	Undetermined	Undetermined	Undetermined	Undetermined	Undetermined	Undetermined	Undetermined	Undetermined	Undetermined	Undetermined	Undetermined	Undetermined	Undetermined	Undetermined	Undetermined	Undetermined	Undetermined	Undetermined	Undetermined	Undetermined
hsa-miR-217	Undetermined	Undetermined	Undetermined	Undetermined	Undetermined	Undetermined	Undetermined	Undetermined	Undetermined	Undetermined	Undetermined	Undetermined	Undetermined	Undetermined	Undetermined	Undetermined	Undetermined	Undetermined	Undetermined	Undetermined
hsa-miR-218	Undetermined	33.10068	37.98147	32.608574	34.196564	33.03781	Undetermined	Undetermined	34.107937	Undetermined	Undetermined	Undetermined	Undetermined	Undetermined	Undetermined	Undetermined	Undetermined	Undetermined	Undetermined	Undetermined
hsa-miR-219	Undetermined	Undetermined	Undetermined	Undetermined	Undetermined	Undetermined	Undetermined	Undetermined	Undetermined	Undetermined	Undetermined	Undetermined	Undetermined	Undetermined	Undetermined	Undetermined	Undetermined	Undetermined	Undetermined	Undetermined
hsa-miR-221	Undetermined	Undetermined	Undetermined	33.182404	32.18692	Undetermined	Undetermined	Undetermined	Undetermined	Undetermined	Undetermined	Undetermined	Undetermined	Undetermined	Undetermined	Undetermined	Undetermined	Undetermined	Undetermined	Undetermined
hsa-miR-222	Undetermined	25.48651	25.139523	26.672657	26.018278	Undetermined	25.103935	25.19599	26.45698	26.491566	Undetermined	25.314466	25.501892	26.919378	27.96323	Undetermined	25.52658	25.595867	26.156624	26.05149
hsa-miR-223	30.924534	31.32692	31.574291	31.932945	31.9838	31.229462	31.727556	31.080809	30.800417	31.038832	Undetermined	Undetermined	Undetermined	Undetermined	Undetermined	Undetermined	Undetermined	Undetermined	35.320656	33.55436
hsa-miR-224	Undetermined	Undetermined	Undetermined	32.82908	33.064625	Undetermined	Undetermined	Undetermined	Undetermined	36.79164	Undetermined	Undetermined	Undetermined	35.452885	34.171947	Undetermined	Undetermined	Undetermined	Undetermined	Undetermined
hsa-miR-296-3p	Undetermined	Undetermined	Undetermined	Undetermined	Undetermined	Undetermined	Undetermined	Undetermined	Undetermined	Undetermined	Undetermined	Undetermined	Undetermined	Undetermined	Undetermined	Undetermined	Undetermined	Undetermined	Undetermined	Undetermined
hsa-miR-296	Undetermined	Undetermined	Undetermined	Undetermined	Undetermined	Undetermined	Undetermined	Undetermined	Undetermined	Undetermined	Undetermined	Undetermined	Undetermined	Undetermined	Undetermined	Undetermined	Undetermined	Undetermined	Undetermined	Undetermined
hsa-miR-299-3p	Undetermined	Undetermined	Undetermined	Undetermined	Undetermined	Undetermined	Undetermined	Undetermined	Undetermined	Undetermined	Undetermined	Undetermined	Undetermined	Undetermined	Undetermined	Undetermined	Undetermined	Undetermined	Undetermined	Undetermined
hsa-miR-299-5p	Undetermined	Undetermined	Undetermined	Undetermined	Undetermined	Undetermined	Undetermined	Undetermined	Undetermined	Undetermined	Undetermined	Undetermined	Undetermined	Undetermined	Undetermined	Undetermined	Undetermined	Undetermined	Undetermined	Undetermined
hsa-miR-301	Undetermined	Undetermined	Undetermined	33.82751	34.819756	Undetermined	33.687218	34.580894	Undetermined	Undetermined	Undetermined	Undetermined	Undetermined	Undetermined	Undetermined	Undetermined	Undetermined	Undetermined	Undetermined	Undetermined
hsa-miR-301b	Undetermined	Undetermined	Undetermined	Undetermined	Undetermined	Undetermined	Undetermined	Undetermined	Undetermined	Undetermined	Undetermined	Undetermined	Undetermined	Undetermined	Undetermined	Undetermined	Undetermined	Undetermined	Undetermined	Undetermined
hsa-miR-302a	Undetermined	Undetermined	Undetermined	Undetermined	Undetermined	Undetermined	Undetermined	Undetermined	Undetermined	36.879414	Undetermined	Undetermined	Undetermined	Undetermined	Undetermined	Undetermined	Undetermined	Undetermined	Undetermined	Undetermined
ath-miR159a	Undetermined	Undetermined	Undetermined	Undetermined	Undetermined	Undetermined	Undetermined	Undetermined	Undetermined	Undetermined	Undetermined	Undetermined	Undetermined	Undetermined	Undetermined	Undetermined	Undetermined	Undetermined	Undetermined	Undetermined
hsa-miR-302b	Undetermined	Undetermined	Undetermined	Undetermined	Undetermined	Undetermined	Undetermined	Undetermined	Undetermined	Undetermined	Undetermined	Undetermined	Undetermined	Undetermined	Undetermined	Undetermined	Undetermined	Undetermined	Undetermined	Undetermined
hsa-miR-302c	Undetermined	Undetermined	Undetermined	Undetermined	Undetermined	Undetermined	Undetermined	Undetermined	34.517574	Undetermined	Undetermined	Undetermined	Undetermined	Undetermined	Undetermined	Undetermined	Undetermined	Undetermined	Undetermined	Undetermined
hsa-miR-320	Undetermined	28.64334	28.394608	34.9588	31.970896	36.07481	28.242634	27.637846	Undetermined	34.256878	Undetermined	27.556108	27.802773	29.265661	29.394732	Undetermined	27.37331	27.55556	29.114986	28.393148
hsa-miR-323-3p	35.44395	35.962772	Undetermined	35.744724	35.56645	37.213867	34.954437	Undetermined	37.382465	34.533085	Undetermined	Undetermined	Undetermined	Undetermined	Undetermined	Undetermined	Undetermined	Undetermined	Undetermined	Undetermined
hsa-miR-324-3p	Undetermined	Undetermined	Undetermined	Undetermined	Undetermined	Undetermined	Undetermined	Undetermined	Undetermined	Undetermined	Undetermined	Undetermined	Undetermined	Undetermined	Undetermined	Undetermined	Undetermined	Undetermined	Undetermined	Undetermined
hsa-miR-324-5p	Undetermined	Undetermined	Undetermined	Undetermined	Undetermined	Undetermined	Undetermined	Undetermined	Undetermined	Undetermined	Undetermined	Undetermined	Undetermined	Undetermined	Undetermined	Undetermined	Undetermined	Undetermined	Undetermined	Undetermined
hsa-miR-326	Undetermined	Undetermined	Undetermined	Undetermined	Undetermined	Undetermined	Undetermined	Undetermined	Undetermined	Undetermined	Undetermined	Undetermined	Undetermined	Undetermined	Undetermined	Undetermined	Undetermined	Undetermined	Undetermined	Undetermined
hsa-miR-328	Undetermined	Undetermined	34.239178	36.913	Undetermined	33.63922	35.12983	34.849277	Undetermined	Undetermined	Undetermined	Undetermined	Undetermined	Undetermined	Undetermined	Undetermined	Undetermined	Undetermined	Undetermined	33.18291
hsa-miR-329	Undetermined	Undetermined	Undetermined	Undetermined	Undetermined	Undetermined	Undetermined	Undetermined	Undetermined	Undetermined	Undetermined	Undetermined	Undetermined	Undetermined	Undetermined	Undetermined	Undetermined	Undetermined	Undetermined	Undetermined
hsa-miR-330	Undetermined	Undetermined	Undetermined	Undetermined	Undetermined	Undetermined	Undetermined	Undetermined	Undetermined	Undetermined	Undetermined	Undetermined	Undetermined	Undetermined	Undetermined	Undetermined	Undetermined	Undetermined	Undetermined	Undetermined
hsa-miR-330-5p	Undetermined	Undetermined	Undetermined	Undetermined	Undetermined	Undetermined	Undetermined	Undetermined	Undetermined	Undetermined	Undetermined	Undetermined	Undetermined	Undetermined	Undetermined	Undetermined	Undetermined	Undetermined	Undetermined	Undetermined
hsa-miR-331	Undetermined	34.641666	33.789913	Undetermined	36.93478	Undetermined	32.92786	34.022316	Undetermined	Undetermined	Undetermined	34.772766	40.0913	Undetermined	34.564327	Undetermined	Undetermined	35.20687	Undetermined	37.168945
hsa-miR-331-5p	Undetermined	Undetermined	Undetermined	Undetermined	Undetermined	Undetermined	Undetermined	Undetermined	Undetermined	Undetermined	Undetermined	Undetermined	Undetermined	Undetermined	Undetermined	Undetermined	Undetermined	Undetermined	Undetermined	Undetermined
hsa-miR-335	Undetermined	Undetermined	Undetermined	Undetermined	34.659187	Undetermined	33.771103	34.114178	Undetermined	Undetermined	Undetermined	Undetermined	Undetermined	Undetermined	Undetermined	Undetermined	Undetermined	Undetermined	Undetermined	Undetermined
hsa-miR-337-5p	Undetermined	Undetermined	Undetermined	Undetermined	Undetermined	Undetermined	Undetermined	Undetermined	Undetermined	Undetermined	Undetermined	Undetermined	Undetermined	Undetermined	Undetermined	Undetermined	Undetermined	Undetermined	Undetermined	Undetermined
hsa-miR-338-3p	Undetermined	Undetermined	Undetermined	Undetermined	Undetermined	Undetermined	Undetermined	Undetermined	Undetermined	Undetermined	Undetermined	Undetermined	Undetermined	Undetermined	Undetermined	Undetermined	Undetermined	Undetermined	Undetermined	Undetermined
hsa-miR-339-3p	Undetermined	38.93302	Undetermined	Undetermined	34.152943	Undetermined	Undetermined	Undetermined	Undetermined	Undetermined	Undetermined	Undetermined	33.091904	33.695465	Undetermined	Undetermined	35.40035	Undetermined	Undetermined	Undetermined
hsa-miR-339-5p	Undetermined	Undetermined	Undetermined	Undetermined	Undetermined	Undetermined	Undetermined	Undetermined	Undetermined	Undetermined	Undetermined	Undetermined	Undetermined	Undetermined	Undetermined	Undetermined	Undetermined	Undetermined	Undetermined	Undetermined
hsa-miR-340	Undetermined	Undetermined	Undetermined	36.19814	32.621525	Undetermined	Undetermined	Undetermined	36.212605	34.232143	Undetermined	Undetermined	Undetermined	Undetermined	Undetermined	Undetermined	Undetermined	Undetermined	Undetermined	Undetermined
hsa-miR-155	36.865753	32.96575	36.73976	Undetermined	33.106472	Undetermined	34.401123	Undetermined	Undetermined	Undetermined	Undetermined	Undetermined	Undetermined	32.282417	33.33212	Undetermined	Undetermined	Undetermined	31.178852	31.156868
hsa-let-7b	Undetermined	34.435314	32.850563	34.14494	33.258205	Undetermined	31.79964	33.744976	Undetermined	Undetermined	Undetermined	Undetermined	Undetermined	Undetermined	31.870213	Undetermined	34.817444	34.078194	33.61917	Undetermined
hsa-miR-342-3p	Undetermined	Undetermined	Undetermined	Undetermined	Undetermined	Undetermined	Undetermined	Undetermined	Undetermined	Undetermined	Undetermined	Undetermined	Undetermined	Undetermined	Undetermined	Undetermined	Undetermined	Undetermined	Undetermined	Undetermined
hsa-miR-342-5p	Undetermined	Undetermined	Undetermined	Undetermined	Undetermined	Undetermined	Undetermined	Undetermined	Undetermined	Undetermined	Undetermined	Undetermined	Undetermined	Undetermined	Undetermined	Undetermined	Undetermined	Undetermined	Undetermined	Undetermined
hsa-miR-345	Undetermined	36.371815	38.221966	Undetermined	38.377472	Undetermined	32.175037	38.9496	Undetermined	Undetermined	Undetermined	Undetermined	Undetermined	40.38753	34.0029	Undetermined	Undetermined	Undetermined	Undetermined	Undetermined
hsa-miR-361	Undetermined	Undetermined	Undetermined	Undetermined	Undetermined	Undetermined	Undetermined	Undetermined	Undetermined	Undetermined	Undetermined	Undetermined	Undetermined	Undetermined	Undetermined	Undetermined	Undetermined	Undetermined	Undetermined	Undetermined
hsa-miR-362-3p	Undetermined	Undetermined	Undetermined	Undetermined	Undetermined	Undetermined	Undetermined	Undetermined	34.713993	34.500935	Undetermined	Undetermined	Undetermined	Undetermined	Undetermined	Undetermined	Undetermined	Undetermined	Undetermined	Undetermined
hsa-miR-362	Undetermined	Undetermined	Undetermined	Undetermined	Undetermined	Undetermined	34.710842	33.890347	33.646355	Undetermined	Undetermined	Undetermined	Undetermined	Undetermined	Undetermined	Undetermined	Undetermined	Undetermined	Undetermined	Undetermined
hsa-miR-363	Undetermined	Undetermined	Undetermined	Undetermined	Undetermined	Undetermined	Undetermined	Undetermined	Undetermined	Undetermined	Undetermined	Undetermined	Undetermined	Undetermined	Undetermined	Undetermined	Undetermined	Undetermined	Undetermined	Undetermined
hsa-miR-365	Undetermined	32.874535	33.409256	35.582912	36.36651	Undetermined	35.696804	33.738007	34.240665	36.112152	Undetermined	Undetermined	Undetermined	35.9385	35.87951	Undetermined	Undetermined	Undetermined	35.874966	34.223347
hsa-miR-367	Undetermined	Undetermined	36.807354	Undetermined	Undetermined	36.482178	Undetermined	Undetermined	Undetermined	Undetermined	Undetermined	Undetermined	Undetermined	Undetermined	Undetermined	Undetermined	Undetermined	Undetermined	Undetermined	Undetermined
hsa-miR-369-3p	Undetermined	Undetermined	Undetermined	Undetermined	Undetermined	Undetermined	Undetermined	Undetermined	Undetermined	Undetermined	Undetermined	Undetermined	Undetermined	Undetermined	Undetermined	Undetermined	Undetermined	Undetermined	Undetermined	Undetermined
hsa-miR-369-5p	Undetermined	Undetermined	Undetermined	Undetermined	Undetermined	Undetermined	Undetermined	Undetermined	Undetermined	Undetermined	Undetermined	Undetermined	Undetermined	Undetermined	Undetermined	Undetermined	Undetermined	Undetermined	Undetermined	Undetermined
hsa-miR-370	Undetermined	Undetermined	Undetermined	Undetermined	Undetermined	Undetermined	Undetermined	Undetermined	Undetermined	Undetermined	Undetermined	Undetermined	Undetermined	Undetermined	Undetermined	Undetermined	Undetermined	Undetermined	Undetermined	Undetermined
hsa-miR-371-3p	Undetermined	Undetermined	Undetermined	Undetermined	Undetermined	Undetermined	Undetermined	Undetermined	Undetermined	Undetermined	Undetermined	Undetermined	Undetermined	Undetermined	Undetermined	Undetermined	Undetermined	Undetermined	Undetermined	Undetermined
hsa-miR-372	Undetermined	Undetermined	Undetermined	Undetermined	Undetermined	Undetermined	Undetermined	39.66745	Undetermined	Undetermined	Undetermined	Undetermined	Undetermined	Undetermined	Undetermined	Undetermined	Undetermined	Undetermined	Undetermined	Undetermined
hsa-miR-373	Undetermined	Undetermined	Undetermined	Undetermined	Undetermined	Undetermined	Undetermined	Undetermined	Undetermined	Undetermined	Undetermined	Undetermined	Undetermined	Undetermined	Undetermined	Undetermined	Undetermined	Undetermined	Undetermined	Undetermined
hsa-miR-374	Undetermined	36.601345	32.057446	Undetermined	34.536095	37.406178	34.43782	37.802094	37.101944	33.10711	Undetermined	33.78159	35.386017	Undetermined	Undetermined	Undetermined	Undetermined	Undetermined	Undetermined	39.941784
mmu-miR-374-5p	Undetermined	Undetermined	Undetermined	Undetermined	Undetermined	Undetermined	34.212482	Undetermined	Undetermined	36.385338	Undetermined	32.76152	34.26729	Undetermined	Undetermined	Undetermined	Undetermined	Undetermined	34.377983	Undetermined
hsa-miR-375	Undetermined	33.062077	32.58832	Undetermined	Undetermined	Undetermined	Undetermined	33.878246	Undetermined	Undetermined	Undetermined	32.311344	33.668755	Undetermined	Undetermined	Undetermined	Undetermined	Undetermined	Undetermined	Undetermined
hsa-miR-376a	Undetermined	Undetermined	Undetermined	34.957703	34.496464	Undetermined	Undetermined	Undetermined	Undetermined	Undetermined	Undetermined	Undetermined	Undetermined	Undetermined	Undetermined	Undetermined	Undetermined	Undetermined	Undetermined	Undetermined
hsa-miR-376b	Undetermined	Undetermined	Undetermined	Undetermined	Undetermined	Undetermined	Undetermined	Undetermined	Undetermined	Undetermined	Undetermined	Undetermined	Undetermined	Undetermined	Undetermined	Undetermined	Undetermined	Undetermined	Undetermined	Undetermined
hsa-miR-377	Undetermined	Undetermined	Undetermined	Undetermined	Undetermined	Undetermined	Undetermined	Undetermined	Undetermined	Undetermined	Undetermined	Undetermined	Undetermined	Undetermined	Undetermined	Undetermined	Undetermined	Undetermined	Undetermined	Undetermined
mmu-miR-379	Undetermined	Undetermined	Undetermined	Undetermined	Undetermined	Undetermined	Undetermined	Undetermined	Undetermined	Undetermined	Undetermined	Undetermined	Undetermined	Undetermined	Undetermined	Undetermined	Undetermined	Undetermined	Undetermined	Undetermined
hsa-miR-380-3p	Undetermined	Undetermined	Undetermined	Undetermined	Undetermined	Undetermined	Undetermined	Undetermined	Undetermined	Undetermined	Undetermined	Undetermined	Undetermined	Undetermined	Undetermined	Undetermined	Undetermined	Undetermined	Undetermined	Undetermined
hsa-miR-381	Undetermined	Undetermined	Undetermined	Undetermined	Undetermined	Undetermined	Undetermined	Undetermined	Undetermined	Undetermined	Undetermined	Undetermined	Undetermined	Undetermined	Undetermined	Undetermined	Undetermined	Undetermined	Undetermined	Undetermined
hsa-miR-382	Undetermined	Undetermined	Undetermined	Undetermined	Undetermined	Undetermined	Undetermined	Undetermined	Undetermined	Undetermined	Undetermined	Undetermined	Undetermined	Undetermined	Undetermined	Undetermined	Undetermined	Undetermined	Undetermined	Undetermined
hsa-miR-383	Undetermined	Undetermined	Undetermined	Undetermined	Undetermined	Undetermined	Undetermined	Undetermined	Undetermined	Undetermined	Undetermined	Undetermined	Undetermined	Undetermined	Undetermined	Undetermined	Undetermined	Undetermined	Undetermined	Undetermined
hsa-miR-409-5p	Undetermined	Undetermined	Undetermined	Undetermined	Undetermined	Undetermined	Undetermined	Undetermined	Undetermined	Undetermined	Undetermined	Undetermined	Undetermined	Undetermined	Undetermined	Undetermined	Undetermined	Undetermined	Undetermined	Undetermined
hsa-miR-410	Undetermined	Undetermined	Undetermined	Undetermined	Undetermined	Undetermined	Undetermined	Undetermined	Undetermined	Undetermined	Undetermined	Undetermined	Undetermined	Undetermined	Undetermined	Undetermined	Undetermined	Undetermined	Undetermined	Undetermined
hsa-miR-411	Undetermined	Undetermined	Undetermined	Undetermined	Undetermined	Undetermined	Undetermined	Undetermined	Undetermined	Undetermined	Undetermined	Undetermined	Undetermined	Undetermined	Undetermined	Undetermined	Undetermined	Undetermined	Undetermined	Undetermined
hsa-miR-422a	Undetermined	Undetermined	Undetermined	34.2534	35.520348	Undetermined	Undetermined	Undetermined	Undetermined	Undetermined	Undetermined	Undetermined	Undetermined	Undetermined	Undetermined	Undetermined	Undetermined	Undetermined	Undetermined	Undetermined
hsa-miR-423-5p	Undetermined	Undetermined	Undetermined	Undetermined	Undetermined	Undetermined	Undetermined	Undetermined	Undetermined	Undetermined	Undetermined	Undetermined	Undetermined	37.593708	34.658787	Undetermined	Undetermined	Undetermined	Undetermined	Undetermined
hsa-miR-424	Undetermined	Undetermined	Undetermined	Undetermined	Undetermined	Undetermined	Undetermined	Undetermined	Undetermined	Undetermined	Undetermined	Undetermined	Undetermined	Undetermined	Undetermined	Undetermined	Undetermined	Undetermined	Undetermined	Undetermined
hsa-miR-425-5p	Undetermined	Undetermined	Undetermined	Undetermined	Undetermined	Undetermined	Undetermined	Undetermined	Undetermined	Undetermined	Undetermined	34.360466	35.00747	Undetermined	Undetermined	Undetermined	Undetermined	Undetermined	35.012608	Undetermined
hsa-miR-429	Undetermined	32.9704	32.275158	33.413185	32.24793	Undetermined	32.00116	31.84863	Undetermined	34.414627	Undetermined	Undetermined	Undetermined	Undetermined	Undetermined	Undetermined	32.98726	32.491932	Undetermined	Undetermined
hsa-miR-431	Undetermined	Undetermined	Undetermined	Undetermined	Undetermined	Undetermined	Undetermined	Undetermined	Undetermined	Undetermined	Undetermined	Undetermined	Undetermined	Undetermined	Undetermined	Undetermined	Undetermined	Undetermined	Undetermined	Undetermined
hsa-miR-433	Undetermined	Undetermined	Undetermined	Undetermined	Undetermined	Undetermined	Undetermined	Undetermined	Undetermined	Undetermined	Undetermined	Undetermined	Undetermined	Undetermined	Undetermined	Undetermined	Undetermined	Undetermined	Undetermined	Undetermined
hsa-miR-449	Undetermined	Undetermined	Undetermined	Undetermined	Undetermined	Undetermined	Undetermined	Undetermined	Undetermined	Undetermined	Undetermined	Undetermined	Undetermined	Undetermined	Undetermined	Undetermined	Undetermined	Undetermined	Undetermined	Undetermined
hsa-miR-449b	Undetermined	Undetermined	Undetermined	Undetermined	Undetermined	Undetermined	Undetermined	Undetermined	Undetermined	Undetermined	Undetermined	Undetermined	Undetermined	Undetermined	Undetermined	Undetermined	Undetermined	Undetermined	Undetermined	Undetermined
hsa-miR-450a	Undetermined	Undetermined	Undetermined	Undetermined	Undetermined	Undetermined	Undetermined	Undetermined	Undetermined	Undetermined	Undetermined	Undetermined	Undetermined	Undetermined	Undetermined	Undetermined	Undetermined	Undetermined	Undetermined	Undetermined
hsa-miR-450b-3p	Undetermined	Undetermined	Undetermined	Undetermined	Undetermined	Undetermined	Undetermined	Undetermined	Undetermined	Undetermined	Undetermined	Undetermined	Undetermined	Undetermined	Undetermined	Undetermined	Undetermined	Undetermined	Undetermined	Undetermined
hsa-miR-450b-5p	Undetermined	Undetermined	Undetermined	Undetermined	Undetermined	Undetermined	Undetermined	Undetermined	Undetermined	Undetermined	Undetermined	Undetermined	Undetermined	Undetermined	Undetermined	Undetermined	Undetermined	Undetermined	Undetermined	Undetermined
mmu-miR-451	Undetermined	Undetermined	Undetermined	34.454792	32.333687	Undetermined	Undetermined	Undetermined	33.28282	32.825665	Undetermined	Undetermined	Undetermined	Undetermined	Undetermined	Undetermined	Undetermined	Undetermined	Undetermined	Undetermined
hsa-miR-452	Undetermined	Undetermined	Undetermined	38.601574	35.672108	Undetermined	37.216053	38.035282	Undetermined	Undetermined	Undetermined	Undetermined	Undetermined	Undetermined	Undetermined	Undetermined	Undetermined	Undetermined	Undetermined	Undetermined
hsa-miR-453	Undetermined	Undetermined	Undetermined	Undetermined	Undetermined	Undetermined	Undetermined	Undetermined	Undetermined	Undetermined	Undetermined	Undetermined	Undetermined	Undetermined	Undetermined	Undetermined	Undetermined	Undetermined	Undetermined	Undetermined
hsa-miR-454	Undetermined	34.394592	Undetermined	Undetermined	Undetermined	Undetermined	Undetermined	34.289585	Undetermined	Undetermined	Undetermined	31.480726	34.283813	Undetermined	Undetermined	Undetermined	31.661226	32.051483	33.993774	33.935455
hsa-miR-455-3p	Undetermined	Undetermined	Undetermined	Undetermined	Undetermined	Undetermined	Undetermined	Undetermined	Undetermined	Undetermined	Undetermined	Undetermined	Undetermined	Undetermined	Undetermined	Undetermined	Undetermined	Undetermined	Undetermined	Undetermined
hsa-miR-455	Undetermined	Undetermined	Undetermined	Undetermined	Undetermined	Undetermined	Undetermined	Undetermined	Undetermined	Undetermined	Undetermined	Undetermined	Undetermined	Undetermined	Undetermined	Undetermined	Undetermined	Undetermined	Undetermined	Undetermined
hsa-miR-483-5p	34.38007	Undetermined	Undetermined	Undetermined	Undetermined	Undetermined	Undetermined	Undetermined	Undetermined	Undetermined	Undetermined	Undetermined	Undetermined	Undetermined	Undetermined	Undetermined	Undetermined	Undetermined	Undetermined	Undetermined
hsa-miR-484	Undetermined	29.096523	28.825628	30.871872	30.670082	35.683235	28.723654	27.698011	31.404905	32.529118	Undetermined	26.944807	26.811605	28.887098	29.319176	Undetermined	26.577341	26.384756	28.07614	27.824308
hsa-miR-485-3p	Undetermined	35.230522	Undetermined	Undetermined	Undetermined	35.286724	35.110294	35.672558	Undetermined	33.98705	Undetermined	Undetermined	Undetermined	Undetermined	Undetermined	Undetermined	Undetermined	Undetermined	Undetermined	Undetermined
hsa-miR-485-5p	Undetermined	Undetermined	Undetermined	Undetermined	Undetermined	Undetermined	Undetermined	Undetermined	Undetermined	Undetermined	Undetermined	Undetermined	Undetermined	Undetermined	Undetermined	Undetermined	Undetermined	Undetermined	Undetermined	Undetermined
hsa-miR-486-3p	Undetermined	Undetermined	Undetermined	Undetermined	Undetermined	Undetermined	Undetermined	Undetermined	Undetermined	Undetermined	Undetermined	Undetermined	Undetermined	Undetermined	Undetermined	Undetermined	Undetermined	Undetermined	Undetermined	Undetermined
hsa-miR-486	Undetermined	Undetermined	Undetermined	Undetermined	Undetermined	Undetermined	Undetermined	Undetermined	Undetermined	Undetermined	Undetermined	Undetermined	Undetermined	Undetermined	Undetermined	Undetermined	Undetermined	Undetermined	Undetermined	Undetermined
hsa-miR-487a	Undetermined	Undetermined	Undetermined	Undetermined	Undetermined	Undetermined	Undetermined	Undetermined	Undetermined	Undetermined	Undetermined	Undetermined	Undetermined	Undetermined	Undetermined	Undetermined	Undetermined	Undetermined	Undetermined	Undetermined
hsa-miR-487b	Undetermined	Undetermined	Undetermined	Undetermined	Undetermined	Undetermined	Undetermined	Undetermined	Undetermined	Undetermined	Undetermined	Undetermined	Undetermined	Undetermined	Undetermined	Undetermined	Undetermined	Undetermined	Undetermined	Undetermined
hsa-miR-488	Undetermined	Undetermined	Undetermined	Undetermined	Undetermined	Undetermined	Undetermined	Undetermined	Undetermined	Undetermined	Undetermined	Undetermined	Undetermined	Undetermined	Undetermined	Undetermined	Undetermined	Undetermined	Undetermined	Undetermined
hsa-miR-489	Undetermined	Undetermined	Undetermined	Undetermined	Undetermined	Undetermined	Undetermined	Undetermined	Undetermined	Undetermined	Undetermined	Undetermined	Undetermined	Undetermined	Undetermined	Undetermined	38.985435	Undetermined	40.06684	Undetermined
hsa-miR-490	Undetermined	Undetermined	Undetermined	Undetermined	Undetermined	Undetermined	Undetermined	Undetermined	Undetermined	Undetermined	Undetermined	Undetermined	Undetermined	Undetermined	Undetermined	Undetermined	Undetermined	Undetermined	Undetermined	Undetermined
hsa-miR-491-3p	Undetermined	Undetermined	Undetermined	Undetermined	Undetermined	Undetermined	Undetermined	Undetermined	Undetermined	Undetermined	Undetermined	Undetermined	Undetermined	Undetermined	Undetermined	Undetermined	Undetermined	Undetermined	Undetermined	Undetermined
mmu-miR-491	Undetermined	Undetermined	34.88875	Undetermined	Undetermined	Undetermined	Undetermined	Undetermined	Undetermined	Undetermined	Undetermined	Undetermined	Undetermined	Undetermined	Undetermined	Undetermined	Undetermined	Undetermined	Undetermined	Undetermined
hsa-miR-493	Undetermined	Undetermined	Undetermined	Undetermined	Undetermined	Undetermined	Undetermined	Undetermined	Undetermined	Undetermined	Undetermined	Undetermined	Undetermined	Undetermined	Undetermined	Undetermined	Undetermined	Undetermined	Undetermined	Undetermined
hsa-miR-494	Undetermined	Undetermined	Undetermined	Undetermined	Undetermined	Undetermined	Undetermined	Undetermined	Undetermined	Undetermined	Undetermined	Undetermined	Undetermined	Undetermined	Undetermined	Undetermined	Undetermined	Undetermined	Undetermined	Undetermined
mmu-miR-495	Undetermined	Undetermined	Undetermined	Undetermined	Undetermined	Undetermined	Undetermined	Undetermined	Undetermined	Undetermined	Undetermined	Undetermined	Undetermined	Undetermined	Undetermined	Undetermined	Undetermined	Undetermined	Undetermined	Undetermined
mmu-miR-496	Undetermined	Undetermined	Undetermined	Undetermined	Undetermined	Undetermined	Undetermined	Undetermined	Undetermined	Undetermined	Undetermined	Undetermined	Undetermined	Undetermined	Undetermined	Undetermined	Undetermined	Undetermined	Undetermined	Undetermined
hsa-miR-499-3p	Undetermined	Undetermined	Undetermined	Undetermined	Undetermined	Undetermined	Undetermined	Undetermined	Undetermined	Undetermined	Undetermined	Undetermined	Undetermined	Undetermined	Undetermined	Undetermined	Undetermined	Undetermined	Undetermined	Undetermined
mmu-miR-499	Undetermined	Undetermined	Undetermined	Undetermined	Undetermined	Undetermined	Undetermined	Undetermined	Undetermined	Undetermined	Undetermined	Undetermined	Undetermined	Undetermined	Undetermined	Undetermined	Undetermined	Undetermined	Undetermined	Undetermined
hsa-miR-500	Undetermined	Undetermined	Undetermined	Undetermined	Undetermined	Undetermined	Undetermined	Undetermined	Undetermined	Undetermined	Undetermined	Undetermined	Undetermined	Undetermined	Undetermined	Undetermined	Undetermined	Undetermined	Undetermined	Undetermined
hsa-miR-501-3p	Undetermined	Undetermined	Undetermined	Undetermined	Undetermined	Undetermined	Undetermined	Undetermined	Undetermined	Undetermined	Undetermined	Undetermined	Undetermined	Undetermined	Undetermined	Undetermined	Undetermined	Undetermined	Undetermined	Undetermined
hsa-miR-501	Undetermined	Undetermined	Undetermined	Undetermined	Undetermined	Undetermined	Undetermined	Undetermined	Undetermined	Undetermined	Undetermined	Undetermined	Undetermined	Undetermined	Undetermined	Undetermined	Undetermined	Undetermined	Undetermined	Undetermined
hsa-miR-502-3p	Undetermined	Undetermined	Undetermined	Undetermined	Undetermined	Undetermined	Undetermined	35.455105	Undetermined	Undetermined	Undetermined	Undetermined	Undetermined	Undetermined	Undetermined	Undetermined	Undetermined	Undetermined	Undetermined	Undetermined
hsa-miR-502	Undetermined	Undetermined	Undetermined	Undetermined	Undetermined	Undetermined	Undetermined	Undetermined	Undetermined	Undetermined	Undetermined	Undetermined	Undetermined	Undetermined	Undetermined	Undetermined	Undetermined	Undetermined	Undetermined	Undetermined
hsa-miR-503	Undetermined	Undetermined	Undetermined	Undetermined	Undetermined	Undetermined	Undetermined	Undetermined	Undetermined	Undetermined	Undetermined	Undetermined	Undetermined	Undetermined	Undetermined	Undetermined	Undetermined	Undetermined	Undetermined	Undetermined
hsa-miR-504	Undetermined	Undetermined	Undetermined	Undetermined	Undetermined	Undetermined	Undetermined	Undetermined	Undetermined	Undetermined	Undetermined	Undetermined	Undetermined	Undetermined	Undetermined	Undetermined	Undetermined	Undetermined	Undetermined	Undetermined
hsa-miR-505	Undetermined	Undetermined	Undetermined	Undetermined	Undetermined	Undetermined	Undetermined	35.701946	Undetermined	Undetermined	Undetermined	Undetermined	Undetermined	Undetermined	Undetermined	Undetermined	Undetermined	Undetermined	Undetermined	Undetermined
hsa-miR-507	Undetermined	Undetermined	Undetermined	Undetermined	Undetermined	Undetermined	Undetermined	Undetermined	Undetermined	Undetermined	Undetermined	Undetermined	Undetermined	Undetermined	Undetermined	Undetermined	Undetermined	Undetermined	Undetermined	Undetermined
hsa-miR-508	Undetermined	Undetermined	Undetermined	Undetermined	Undetermined	Undetermined	Undetermined	Undetermined	Undetermined	Undetermined	Undetermined	Undetermined	Undetermined	Undetermined	Undetermined	Undetermined	Undetermined	Undetermined	Undetermined	Undetermined
hsa-miR-508-5p	Undetermined	Undetermined	Undetermined	Undetermined	Undetermined	Undetermined	Undetermined	Undetermined	Undetermined	Undetermined	Undetermined	Undetermined	Undetermined	Undetermined	Undetermined	Undetermined	Undetermined	Undetermined	Undetermined	Undetermined
hsa-miR-509-5p	Undetermined	Undetermined	Undetermined	Undetermined	Undetermined	Undetermined	Undetermined	Undetermined	Undetermined	Undetermined	Undetermined	Undetermined	Undetermined	Undetermined	Undetermined	Undetermined	Undetermined	Undetermined	Undetermined	Undetermined
hsa-miR-510	Undetermined	Undetermined	Undetermined	Undetermined	Undetermined	Undetermined	Undetermined	Undetermined	Undetermined	Undetermined	Undetermined	Undetermined	Undetermined	Undetermined	Undetermined	Undetermined	Undetermined	Undetermined	Undetermined	Undetermined
hsa-miR-512-3p	Undetermined	Undetermined	Undetermined	Undetermined	Undetermined	Undetermined	Undetermined	Undetermined	Undetermined	Undetermined	Undetermined	Undetermined	Undetermined	Undetermined	Undetermined	Undetermined	Undetermined	Undetermined	Undetermined	Undetermined
hsa-miR-512-5p	Undetermined	Undetermined	Undetermined	Undetermined	Undetermined	Undetermined	Undetermined	Undetermined	Undetermined	Undetermined	Undetermined	Undetermined	Undetermined	Undetermined	Undetermined	Undetermined	Undetermined	Undetermined	Undetermined	Undetermined
hsa-miR-513-5p	Undetermined	Undetermined	Undetermined	Undetermined	Undetermined	Undetermined	Undetermined	Undetermined	Undetermined	Undetermined	Undetermined	Undetermined	Undetermined	Undetermined	Undetermined	Undetermined	Undetermined	Undetermined	Undetermined	Undetermined
hsa-miR-515-3p	Undetermined	Undetermined	Undetermined	Undetermined	Undetermined	Undetermined	Undetermined	Undetermined	Undetermined	Undetermined	Undetermined	Undetermined	Undetermined	Undetermined	Undetermined	Undetermined	Undetermined	Undetermined	Undetermined	Undetermined
hsa-miR-515-5p	Undetermined	Undetermined	Undetermined	Undetermined	Undetermined	Undetermined	Undetermined	Undetermined	Undetermined	Undetermined	Undetermined	Undetermined	Undetermined	Undetermined	Undetermined	Undetermined	Undetermined	Undetermined	Undetermined	Undetermined
hsa-miR-516a-5p	Undetermined	Undetermined	Undetermined	Undetermined	Undetermined	Undetermined	Undetermined	Undetermined	Undetermined	Undetermined	Undetermined	Undetermined	Undetermined	Undetermined	Undetermined	Undetermined	Undetermined	Undetermined	Undetermined	Undetermined
hsa-miR-516b	Undetermined	Undetermined	Undetermined	Undetermined	Undetermined	Undetermined	Undetermined	Undetermined	Undetermined	Undetermined	Undetermined	Undetermined	Undetermined	Undetermined	Undetermined	Undetermined	Undetermined	Undetermined	Undetermined	Undetermined
hsa-miR-517a	Undetermined	Undetermined	Undetermined	Undetermined	Undetermined	Undetermined	Undetermined	Undetermined	37.27037	Undetermined	Undetermined	Undetermined	Undetermined	Undetermined	Undetermined	Undetermined	Undetermined	Undetermined	Undetermined	Undetermined
hsa-miR-517c	Undetermined	Undetermined	Undetermined	Undetermined	Undetermined	Undetermined	Undetermined	Undetermined	Undetermined	34.150322	Undetermined	Undetermined	Undetermined	Undetermined	Undetermined	Undetermined	Undetermined	Undetermined	Undetermined	Undetermined
hsa-miR-518a-3p	Undetermined	Undetermined	Undetermined	Undetermined	Undetermined	Undetermined	Undetermined	Undetermined	Undetermined	Undetermined	Undetermined	Undetermined	Undetermined	Undetermined	Undetermined	Undetermined	Undetermined	Undetermined	Undetermined	Undetermined
hsa-miR-518a-5p	Undetermined	Undetermined	Undetermined	Undetermined	Undetermined	Undetermined	Undetermined	Undetermined	Undetermined	Undetermined	Undetermined	Undetermined	Undetermined	Undetermined	Undetermined	Undetermined	Undetermined	Undetermined	Undetermined	Undetermined
hsa-miR-518b	36.714844	Undetermined	Undetermined	Undetermined	Undetermined	Undetermined	Undetermined	Undetermined	Undetermined	Undetermined	Undetermined	Undetermined	Undetermined	Undetermined	Undetermined	Undetermined	Undetermined	Undetermined	Undetermined	Undetermined
hsa-miR-518c	Undetermined	Undetermined	Undetermined	Undetermined	Undetermined	Undetermined	Undetermined	Undetermined	Undetermined	Undetermined	Undetermined	Undetermined	Undetermined	Undetermined	Undetermined	Undetermined	Undetermined	Undetermined	Undetermined	Undetermined
hsa-miR-518d	33.249153	34.32762	Undetermined	37.23804	Undetermined	Undetermined	Undetermined	Undetermined	34.095184	Undetermined	33.90243	34.875683	38.77736	33.677757	34.743183	33.85335	33.010708	34.579216	32.67998	33.241177
hsa-miR-518d-5p	Undetermined	Undetermined	Undetermined	Undetermined	Undetermined	Undetermined	Undetermined	Undetermined	Undetermined	Undetermined	Undetermined	Undetermined	Undetermined	Undetermined	Undetermined	Undetermined	Undetermined	Undetermined	Undetermined	Undetermined
hsa-miR-518e	Undetermined	Undetermined	Undetermined	Undetermined	Undetermined	Undetermined	Undetermined	Undetermined	Undetermined	Undetermined	Undetermined	Undetermined	Undetermined	Undetermined	Undetermined	Undetermined	Undetermined	Undetermined	Undetermined	Undetermined
hsa-miR-518f	Undetermined	Undetermined	Undetermined	Undetermined	38.179165	Undetermined	Undetermined	Undetermined	Undetermined	Undetermined	Undetermined	Undetermined	Undetermined	Undetermined	Undetermined	Undetermined	Undetermined	Undetermined	Undetermined	Undetermined
hsa-miR-519a	Undetermined	Undetermined	Undetermined	Undetermined	Undetermined	Undetermined	Undetermined	Undetermined	37.457943	34.694218	Undetermined	Undetermined	Undetermined	Undetermined	Undetermined	Undetermined	Undetermined	Undetermined	Undetermined	Undetermined
hsa-miR-519d	Undetermined	Undetermined	Undetermined	Undetermined	Undetermined	39.897476	Undetermined	Undetermined	38.5987	Undetermined	Undetermined	Undetermined	36.7937	Undetermined	40.590393	Undetermined	Undetermined	38.726364	Undetermined	39.754826
hsa-miR-519e	Undetermined	Undetermined	Undetermined	Undetermined	Undetermined	Undetermined	Undetermined	Undetermined	Undetermined	Undetermined	Undetermined	Undetermined	Undetermined	Undetermined	Undetermined	Undetermined	Undetermined	Undetermined	Undetermined	Undetermined
hsa-miR-520a	Undetermined	Undetermined	Undetermined	Undetermined	Undetermined	Undetermined	Undetermined	Undetermined	Undetermined	Undetermined	Undetermined	Undetermined	Undetermined	Undetermined	Undetermined	Undetermined	Undetermined	Undetermined	Undetermined	Undetermined
hsa-miR-520a#	Undetermined	Undetermined	Undetermined	Undetermined	Undetermined	Undetermined	Undetermined	Undetermined	Undetermined	Undetermined	Undetermined	Undetermined	Undetermined	Undetermined	Undetermined	Undetermined	Undetermined	Undetermined	Undetermined	Undetermined
hsa-miR-520d-5p	34.325207	Undetermined	36.5262	Undetermined	37.405624	Undetermined	35.38705	Undetermined	Undetermined	Undetermined	Undetermined	Undetermined	Undetermined	34.69856	Undetermined	Undetermined	Undetermined	35.354458	Undetermined	33.458393
hsa-miR-520g	Undetermined	Undetermined	Undetermined	Undetermined	Undetermined	Undetermined	Undetermined	Undetermined	Undetermined	Undetermined	Undetermined	Undetermined	Undetermined	Undetermined	Undetermined	Undetermined	Undetermined	Undetermined	Undetermined	Undetermined
hsa-miR-521	Undetermined	Undetermined	Undetermined	Undetermined	Undetermined	Undetermined	Undetermined	Undetermined	Undetermined	Undetermined	Undetermined	Undetermined	Undetermined	Undetermined	Undetermined	Undetermined	Undetermined	Undetermined	Undetermined	Undetermined
hsa-miR-522	Undetermined	Undetermined	Undetermined	Undetermined	36.061634	Undetermined	Undetermined	Undetermined	Undetermined	Undetermined	Undetermined	Undetermined	Undetermined	Undetermined	Undetermined	Undetermined	Undetermined	Undetermined	Undetermined	Undetermined
hsa-miR-523	Undetermined	Undetermined	Undetermined	Undetermined	Undetermined	Undetermined	Undetermined	Undetermined	Undetermined	34.16964	Undetermined	Undetermined	Undetermined	Undetermined	Undetermined	Undetermined	Undetermined	Undetermined	Undetermined	Undetermined
hsa-miR-524-5p	Undetermined	Undetermined	Undetermined	Undetermined	Undetermined	Undetermined	Undetermined	Undetermined	Undetermined	Undetermined	Undetermined	Undetermined	Undetermined	Undetermined	Undetermined	Undetermined	Undetermined	Undetermined	Undetermined	Undetermined
hsa-miR-525-3p	Undetermined	Undetermined	Undetermined	Undetermined	Undetermined	Undetermined	Undetermined	Undetermined	Undetermined	Undetermined	Undetermined	Undetermined	Undetermined	Undetermined	Undetermined	Undetermined	Undetermined	Undetermined	Undetermined	Undetermined
hsa-miR-525	Undetermined	Undetermined	Undetermined	Undetermined	Undetermined	Undetermined	Undetermined	Undetermined	Undetermined	Undetermined	Undetermined	Undetermined	Undetermined	Undetermined	Undetermined	Undetermined	Undetermined	Undetermined	Undetermined	Undetermined
hsa-miR-526b	Undetermined	Undetermined	Undetermined	Undetermined	Undetermined	Undetermined	Undetermined	Undetermined	Undetermined	Undetermined	Undetermined	Undetermined	Undetermined	Undetermined	Undetermined	Undetermined	Undetermined	Undetermined	Undetermined	Undetermined
hsa-miR-532-3p	Undetermined	Undetermined	Undetermined	35.053955	34.02562	Undetermined	35.223576	37.009052	Undetermined	Undetermined	Undetermined	Undetermined	Undetermined	35.655365	Undetermined	Undetermined	Undetermined	Undetermined	Undetermined	Undetermined
hsa-miR-532	Undetermined	Undetermined	Undetermined	35.37392	34.37463	Undetermined	35.54711	Undetermined	Undetermined	Undetermined	Undetermined	35.563854	Undetermined	Undetermined	Undetermined	Undetermined	Undetermined	Undetermined	34.65148	34.50641
hsa-miR-539	Undetermined	Undetermined	Undetermined	Undetermined	Undetermined	39.00177	Undetermined	Undetermined	Undetermined	Undetermined	Undetermined	Undetermined	Undetermined	Undetermined	Undetermined	Undetermined	Undetermined	Undetermined	Undetermined	Undetermined
hsa-miR-541	Undetermined	Undetermined	Undetermined	Undetermined	Undetermined	Undetermined	Undetermined	Undetermined	Undetermined	Undetermined	Undetermined	Undetermined	Undetermined	Undetermined	Undetermined	Undetermined	Undetermined	Undetermined	Undetermined	Undetermined
hsa-miR-542-3p	Undetermined	Undetermined	Undetermined	Undetermined	Undetermined	Undetermined	Undetermined	Undetermined	Undetermined	Undetermined	Undetermined	Undetermined	Undetermined	Undetermined	Undetermined	Undetermined	Undetermined	Undetermined	Undetermined	Undetermined
hsa-miR-542-5p	Undetermined	Undetermined	Undetermined	Undetermined	Undetermined	Undetermined	Undetermined	Undetermined	Undetermined	Undetermined	Undetermined	Undetermined	Undetermined	Undetermined	Undetermined	Undetermined	Undetermined	Undetermined	Undetermined	Undetermined
hsa-miR-544	Undetermined	Undetermined	Undetermined	Undetermined	Undetermined	Undetermined	Undetermined	Undetermined	Undetermined	Undetermined	Undetermined	Undetermined	Undetermined	Undetermined	Undetermined	Undetermined	Undetermined	Undetermined	Undetermined	Undetermined
hsa-miR-545	Undetermined	Undetermined	Undetermined	Undetermined	Undetermined	Undetermined	Undetermined	Undetermined	Undetermined	Undetermined	Undetermined	Undetermined	Undetermined	Undetermined	Undetermined	Undetermined	Undetermined	Undetermined	Undetermined	Undetermined
hsa-miR-548a	Undetermined	33.435444	Undetermined	33.471626	Undetermined	36.839394	Undetermined	Undetermined	33.836124	Undetermined	34.31896	32.499767	Undetermined	37.98226	Undetermined	Undetermined	Undetermined	Undetermined	34.28974	Undetermined
hsa-miR-548a-5p	Undetermined	Undetermined	Undetermined	Undetermined	Undetermined	Undetermined	Undetermined	Undetermined	Undetermined	Undetermined	Undetermined	Undetermined	Undetermined	Undetermined	Undetermined	Undetermined	Undetermined	Undetermined	Undetermined	Undetermined
hsa-miR-548b	Undetermined	Undetermined	Undetermined	Undetermined	Undetermined	Undetermined	Undetermined	Undetermined	Undetermined	Undetermined	Undetermined	Undetermined	Undetermined	Undetermined	Undetermined	Undetermined	Undetermined	Undetermined	Undetermined	Undetermined
hsa-miR-548b-5p	Undetermined	Undetermined	Undetermined	Undetermined	Undetermined	Undetermined	Undetermined	Undetermined	Undetermined	Undetermined	Undetermined	Undetermined	Undetermined	Undetermined	Undetermined	Undetermined	Undetermined	Undetermined	Undetermined	Undetermined
hsa-miR-548c	33.852352	34.339508	Undetermined	Undetermined	Undetermined	Undetermined	36.186523	35.01065	Undetermined	Undetermined	34.03118	32.538445	33.23452	Undetermined	Undetermined	37.31774	Undetermined	Undetermined	34.34277	Undetermined
hsa-miR-548c-5p	Undetermined	Undetermined	Undetermined	Undetermined	Undetermined	Undetermined	Undetermined	Undetermined	Undetermined	Undetermined	Undetermined	Undetermined	Undetermined	Undetermined	Undetermined	Undetermined	Undetermined	Undetermined	Undetermined	Undetermined
hsa-miR-548d	Undetermined	Undetermined	Undetermined	Undetermined	Undetermined	Undetermined	Undetermined	Undetermined	Undetermined	Undetermined	Undetermined	Undetermined	Undetermined	Undetermined	Undetermined	Undetermined	Undetermined	Undetermined	Undetermined	Undetermined
hsa-miR-548d-5p	Undetermined	Undetermined	Undetermined	Undetermined	Undetermined	Undetermined	Undetermined	Undetermined	Undetermined	Undetermined	Undetermined	Undetermined	Undetermined	Undetermined	Undetermined	Undetermined	Undetermined	Undetermined	Undetermined	Undetermined
hsa-miR-551b	Undetermined	Undetermined	Undetermined	Undetermined	Undetermined	Undetermined	Undetermined	Undetermined	Undetermined	Undetermined	Undetermined	Undetermined	Undetermined	Undetermined	Undetermined	Undetermined	Undetermined	Undetermined	Undetermined	Undetermined
hsa-miR-556-3p	Undetermined	Undetermined	Undetermined	Undetermined	Undetermined	Undetermined	Undetermined	Undetermined	Undetermined	Undetermined	Undetermined	Undetermined	Undetermined	Undetermined	Undetermined	Undetermined	Undetermined	Undetermined	Undetermined	Undetermined
hsa-miR-556-5p	Undetermined	Undetermined	Undetermined	Undetermined	Undetermined	Undetermined	Undetermined	Undetermined	Undetermined	Undetermined	Undetermined	Undetermined	Undetermined	Undetermined	Undetermined	Undetermined	Undetermined	Undetermined	Undetermined	Undetermined
hsa-miR-561	Undetermined	Undetermined	Undetermined	Undetermined	Undetermined	Undetermined	Undetermined	Undetermined	Undetermined	Undetermined	Undetermined	Undetermined	Undetermined	Undetermined	Undetermined	Undetermined	Undetermined	Undetermined	Undetermined	Undetermined
hsa-miR-570	Undetermined	Undetermined	Undetermined	Undetermined	Undetermined	Undetermined	Undetermined	Undetermined	Undetermined	Undetermined	Undetermined	Undetermined	Undetermined	Undetermined	Undetermined	Undetermined	Undetermined	Undetermined	Undetermined	Undetermined
hsa-miR-574-3p	Undetermined	32.374878	31.113594	31.633308	32.846325	34.482758	34.961468	32.986073	31.181398	32.091343	Undetermined	31.03915	31.480577	32.05991	32.422794	Undetermined	31.519958	33.494682	31.111834	30.728176
hsa-miR-576-3p	Undetermined	Undetermined	Undetermined	34.694897	Undetermined	Undetermined	Undetermined	Undetermined	Undetermined	Undetermined	Undetermined	Undetermined	Undetermined	Undetermined	Undetermined	Undetermined	Undetermined	Undetermined	Undetermined	Undetermined
hsa-miR-576-5p	Undetermined	Undetermined	Undetermined	Undetermined	Undetermined	Undetermined	Undetermined	Undetermined	Undetermined	Undetermined	Undetermined	Undetermined	Undetermined	Undetermined	Undetermined	Undetermined	Undetermined	Undetermined	Undetermined	Undetermined
hsa-miR-579	Undetermined	Undetermined	Undetermined	Undetermined	Undetermined	Undetermined	Undetermined	Undetermined	Undetermined	Undetermined	Undetermined	Undetermined	Undetermined	Undetermined	Undetermined	Undetermined	Undetermined	Undetermined	Undetermined	Undetermined
hsa-miR-582-3p	Undetermined	Undetermined	Undetermined	Undetermined	Undetermined	Undetermined	Undetermined	Undetermined	Undetermined	Undetermined	Undetermined	Undetermined	Undetermined	Undetermined	Undetermined	Undetermined	Undetermined	Undetermined	Undetermined	Undetermined
hsa-miR-582-5p	Undetermined	Undetermined	35.47454	Undetermined	Undetermined	Undetermined	Undetermined	Undetermined	Undetermined	Undetermined	Undetermined	Undetermined	Undetermined	Undetermined	Undetermined	Undetermined	Undetermined	Undetermined	Undetermined	Undetermined
hsa-miR-589	Undetermined	Undetermined	Undetermined	Undetermined	36.37534	Undetermined	Undetermined	Undetermined	Undetermined	Undetermined	Undetermined	Undetermined	Undetermined	Undetermined	Undetermined	Undetermined	Undetermined	Undetermined	Undetermined	Undetermined
hsa-miR-590-5p	Undetermined	Undetermined	Undetermined	33.33002	31.68451	Undetermined	31.964808	32.41263	31.961496	33.333622	Undetermined	Undetermined	Undetermined	Undetermined	Undetermined	Undetermined	34.0754	Undetermined	Undetermined	35.581516
hsa-miR-597	34.126617	33.555958	32.468597	31.291145	30.753904	30.878485	33.676598	33.729725	32.069275	31.524496	Undetermined	Undetermined	Undetermined	Undetermined	Undetermined	Undetermined	Undetermined	Undetermined	Undetermined	Undetermined
hsa-miR-598	Undetermined	Undetermined	Undetermined	Undetermined	Undetermined	Undetermined	Undetermined	Undetermined	Undetermined	Undetermined	Undetermined	Undetermined	Undetermined	Undetermined	Undetermined	Undetermined	Undetermined	Undetermined	Undetermined	Undetermined
mmu-miR-615	Undetermined	Undetermined	Undetermined	Undetermined	Undetermined	Undetermined	Undetermined	Undetermined	Undetermined	Undetermined	Undetermined	Undetermined	Undetermined	Undetermined	Undetermined	Undetermined	Undetermined	Undetermined	Undetermined	Undetermined
hsa-miR-615-5p	Undetermined	Undetermined	Undetermined	Undetermined	Undetermined	Undetermined	Undetermined	Undetermined	Undetermined	Undetermined	Undetermined	Undetermined	Undetermined	Undetermined	Undetermined	Undetermined	Undetermined	Undetermined	Undetermined	Undetermined
hsa-miR-616	Undetermined	Undetermined	Undetermined	Undetermined	Undetermined	Undetermined	Undetermined	Undetermined	Undetermined	Undetermined	Undetermined	Undetermined	Undetermined	Undetermined	Undetermined	Undetermined	Undetermined	Undetermined	Undetermined	Undetermined
hsa-miR-618	Undetermined	Undetermined	Undetermined	Undetermined	Undetermined	Undetermined	Undetermined	Undetermined	Undetermined	Undetermined	Undetermined	Undetermined	Undetermined	Undetermined	Undetermined	Undetermined	Undetermined	Undetermined	Undetermined	Undetermined
hsa-miR-624	Undetermined	Undetermined	Undetermined	Undetermined	Undetermined	Undetermined	Undetermined	Undetermined	Undetermined	Undetermined	Undetermined	Undetermined	Undetermined	Undetermined	Undetermined	Undetermined	Undetermined	Undetermined	Undetermined	Undetermined
hsa-miR-625	Undetermined	Undetermined	Undetermined	Undetermined	Undetermined	Undetermined	Undetermined	Undetermined	Undetermined	Undetermined	Undetermined	Undetermined	Undetermined	Undetermined	Undetermined	Undetermined	Undetermined	Undetermined	Undetermined	Undetermined
hsa-miR-627	Undetermined	Undetermined	Undetermined	Undetermined	Undetermined	Undetermined	Undetermined	Undetermined	Undetermined	Undetermined	Undetermined	Undetermined	Undetermined	Undetermined	Undetermined	Undetermined	Undetermined	Undetermined	Undetermined	Undetermined
hsa-miR-628-5p	Undetermined	37.45818	39.697807	Undetermined	38.882164	Undetermined	35.842186	37.24461	Undetermined	Undetermined	Undetermined	Undetermined	Undetermined	Undetermined	Undetermined	Undetermined	Undetermined	Undetermined	Undetermined	Undetermined
hsa-miR-629	Undetermined	Undetermined	Undetermined	Undetermined	Undetermined	Undetermined	37.82952	Undetermined	Undetermined	Undetermined	Undetermined	Undetermined	Undetermined	Undetermined	Undetermined	Undetermined	Undetermined	Undetermined	Undetermined	Undetermined
hsa-miR-636	33.406868	Undetermined	35.291595	34.758923	34.236057	33.027298	35.14054	33.558147	Undetermined	Undetermined	35.828224	Undetermined	34.63627	Undetermined	Undetermined	Undetermined	Undetermined	Undetermined	Undetermined	Undetermined
hsa-miR-642	Undetermined	Undetermined	Undetermined	Undetermined	Undetermined	Undetermined	Undetermined	Undetermined	Undetermined	Undetermined	Undetermined	Undetermined	Undetermined	Undetermined	Undetermined	Undetermined	Undetermined	Undetermined	Undetermined	Undetermined
hsa-miR-651	Undetermined	Undetermined	Undetermined	Undetermined	Undetermined	Undetermined	Undetermined	Undetermined	Undetermined	Undetermined	Undetermined	Undetermined	Undetermined	Undetermined	Undetermined	Undetermined	Undetermined	Undetermined	Undetermined	Undetermined
hsa-miR-652	Undetermined	Undetermined	Undetermined	Undetermined	Undetermined	Undetermined	Undetermined	Undetermined	Undetermined	Undetermined	Undetermined	Undetermined	Undetermined	Undetermined	Undetermined	Undetermined	Undetermined	Undetermined	Undetermined	Undetermined
hsa-miR-653	Undetermined	Undetermined	Undetermined	Undetermined	Undetermined	Undetermined	Undetermined	Undetermined	Undetermined	Undetermined	Undetermined	Undetermined	Undetermined	Undetermined	Undetermined	Undetermined	Undetermined	Undetermined	Undetermined	Undetermined
hsa-miR-654-3p	Undetermined	Undetermined	Undetermined	Undetermined	Undetermined	Undetermined	Undetermined	Undetermined	Undetermined	Undetermined	Undetermined	Undetermined	Undetermined	Undetermined	Undetermined	Undetermined	Undetermined	Undetermined	Undetermined	Undetermined
hsa-miR-654	Undetermined	Undetermined	Undetermined	Undetermined	Undetermined	Undetermined	Undetermined	Undetermined	Undetermined	Undetermined	Undetermined	Undetermined	Undetermined	Undetermined	Undetermined	Undetermined	Undetermined	Undetermined	Undetermined	Undetermined
hsa-miR-655	Undetermined	Undetermined	Undetermined	Undetermined	Undetermined	Undetermined	Undetermined	Undetermined	Undetermined	Undetermined	Undetermined	Undetermined	Undetermined	Undetermined	Undetermined	Undetermined	Undetermined	Undetermined	Undetermined	Undetermined
hsa-miR-660	Undetermined	38.100952	Undetermined	Undetermined	Undetermined	Undetermined	Undetermined	Undetermined	Undetermined	Undetermined	Undetermined	Undetermined	Undetermined	Undetermined	Undetermined	Undetermined	Undetermined	Undetermined	Undetermined	Undetermined
hsa-miR-671-3p	Undetermined	Undetermined	Undetermined	Undetermined	Undetermined	Undetermined	Undetermined	Undetermined	Undetermined	Undetermined	Undetermined	Undetermined	Undetermined	Undetermined	Undetermined	Undetermined	Undetermined	Undetermined	Undetermined	Undetermined
hsa-miR-672	Undetermined	Undetermined	Undetermined	Undetermined	Undetermined	Undetermined	Undetermined	Undetermined	Undetermined	Undetermined	Undetermined	Undetermined	Undetermined	Undetermined	Undetermined	Undetermined	Undetermined	Undetermined	Undetermined	Undetermined
hsa-miR-674	Undetermined	Undetermined	Undetermined	Undetermined	Undetermined	Undetermined	Undetermined	Undetermined	Undetermined	Undetermined	Undetermined	Undetermined	Undetermined	Undetermined	Undetermined	Undetermined	Undetermined	Undetermined	Undetermined	Undetermined
hsa-miR-708	Undetermined	Undetermined	Undetermined	Undetermined	Undetermined	Undetermined	Undetermined	Undetermined	36.745636	Undetermined	Undetermined	Undetermined	Undetermined	Undetermined	Undetermined	Undetermined	Undetermined	Undetermined	Undetermined	Undetermined
hsa-miR-744	Undetermined	Undetermined	Undetermined	35.13168	34.138306	Undetermined	Undetermined	Undetermined	Undetermined	Undetermined	Undetermined	Undetermined	Undetermined	Undetermined	Undetermined	Undetermined	Undetermined	Undetermined	Undetermined	Undetermined
hsa-miR-758	Undetermined	Undetermined	Undetermined	35.429165	Undetermined	Undetermined	Undetermined	Undetermined	Undetermined	Undetermined	Undetermined	Undetermined	Undetermined	Undetermined	Undetermined	Undetermined	Undetermined	Undetermined	Undetermined	Undetermined
hsa-miR-871	Undetermined	Undetermined	Undetermined	Undetermined	Undetermined	Undetermined	Undetermined	Undetermined	Undetermined	Undetermined	Undetermined	Undetermined	Undetermined	Undetermined	Undetermined	Undetermined	Undetermined	Undetermined	Undetermined	Undetermined
hsa-miR-872	Undetermined	Undetermined	Undetermined	Undetermined	Undetermined	Undetermined	Undetermined	Undetermined	Undetermined	Undetermined	Undetermined	Undetermined	Undetermined	Undetermined	Undetermined	Undetermined	Undetermined	Undetermined	Undetermined	Undetermined
hsa-miR-873	Undetermined	Undetermined	Undetermined	Undetermined	Undetermined	Undetermined	Undetermined	Undetermined	Undetermined	Undetermined	Undetermined	Undetermined	Undetermined	Undetermined	Undetermined	Undetermined	Undetermined	Undetermined	Undetermined	Undetermined
hsa-miR-874	Undetermined	Undetermined	Undetermined	Undetermined	Undetermined	Undetermined	Undetermined	Undetermined	Undetermined	Undetermined	Undetermined	Undetermined	Undetermined	Undetermined	Undetermined	Undetermined	Undetermined	Undetermined	Undetermined	Undetermined
hsa-miR-875-3p	Undetermined	Undetermined	Undetermined	Undetermined	Undetermined	Undetermined	Undetermined	Undetermined	Undetermined	Undetermined	Undetermined	Undetermined	Undetermined	Undetermined	Undetermined	Undetermined	Undetermined	Undetermined	Undetermined	Undetermined
hsa-miR-876-3p	Undetermined	Undetermined	Undetermined	Undetermined	Undetermined	Undetermined	Undetermined	Undetermined	Undetermined	Undetermined	Undetermined	Undetermined	Undetermined	Undetermined	Undetermined	Undetermined	Undetermined	Undetermined	Undetermined	Undetermined
hsa-miR-876-5p	Undetermined	Undetermined	Undetermined	Undetermined	Undetermined	Undetermined	Undetermined	Undetermined	Undetermined	Undetermined	Undetermined	Undetermined	Undetermined	Undetermined	Undetermined	Undetermined	Undetermined	Undetermined	Undetermined	Undetermined
hsa-miR-885-3p	Undetermined	Undetermined	Undetermined	Undetermined	Undetermined	Undetermined	Undetermined	Undetermined	Undetermined	Undetermined	Undetermined	Undetermined	Undetermined	Undetermined	Undetermined	Undetermined	Undetermined	Undetermined	Undetermined	Undetermined
hsa-miR-885-5p	Undetermined	Undetermined	Undetermined	Undetermined	Undetermined	Undetermined	Undetermined	Undetermined	Undetermined	Undetermined	Undetermined	Undetermined	Undetermined	Undetermined	Undetermined	Undetermined	Undetermined	Undetermined	Undetermined	Undetermined
hsa-miR-886-3p	Undetermined	33.338528	Undetermined	Undetermined	Undetermined	Undetermined	35.065334	33.287315	Undetermined	Undetermined	Undetermined	Undetermined	34.44126	Undetermined	Undetermined	Undetermined	Undetermined	Undetermined	Undetermined	Undetermined
hsa-miR-886-5p	Undetermined	32.638073	32.10786	Undetermined	Undetermined	Undetermined	32.24035	31.316217	Undetermined	Undetermined	Undetermined	31.537766	31.615677	Undetermined	Undetermined	Undetermined	30.720781	31.387512	35.10772	Undetermined
hsa-miR-887	Undetermined	Undetermined	Undetermined	Undetermined	Undetermined	Undetermined	Undetermined	Undetermined	Undetermined	Undetermined	Undetermined	Undetermined	Undetermined	Undetermined	Undetermined	Undetermined	Undetermined	Undetermined	Undetermined	Undetermined
hsa-miR-888	Undetermined	Undetermined	Undetermined	Undetermined	Undetermined	Undetermined	Undetermined	Undetermined	Undetermined	Undetermined	Undetermined	Undetermined	Undetermined	Undetermined	Undetermined	Undetermined	Undetermined	Undetermined	Undetermined	Undetermined
hsa-miR-889	Undetermined	Undetermined	Undetermined	Undetermined	Undetermined	Undetermined	Undetermined	Undetermined	Undetermined	Undetermined	Undetermined	Undetermined	Undetermined	Undetermined	Undetermined	Undetermined	Undetermined	Undetermined	Undetermined	Undetermined
hsa-miR-890	Undetermined	Undetermined	Undetermined	Undetermined	Undetermined	Undetermined	Undetermined	Undetermined	Undetermined	Undetermined	Undetermined	Undetermined	Undetermined	Undetermined	Undetermined	Undetermined	Undetermined	Undetermined	Undetermined	Undetermined
hsa-miR-891a	Undetermined	Undetermined	Undetermined	Undetermined	Undetermined	Undetermined	Undetermined	Undetermined	Undetermined	Undetermined	Undetermined	Undetermined	Undetermined	Undetermined	Undetermined	Undetermined	Undetermined	Undetermined	Undetermined	Undetermined
hsa-miR-891b	Undetermined	Undetermined	Undetermined	Undetermined	Undetermined	Undetermined	Undetermined	Undetermined	Undetermined	Undetermined	Undetermined	Undetermined	Undetermined	Undetermined	Undetermined	Undetermined	Undetermined	Undetermined	Undetermined	Undetermined
hsa-miR-892a	Undetermined	Undetermined	Undetermined	Undetermined	Undetermined	Undetermined	Undetermined	Undetermined	Undetermined	Undetermined	Undetermined	Undetermined	Undetermined	Undetermined	Undetermined	Undetermined	Undetermined	Undetermined	Undetermined	Undetermined
hsa-miR-147	Undetermined	Undetermined	Undetermined	Undetermined	Undetermined	Undetermined	Undetermined	Undetermined	Undetermined	Undetermined	Undetermined	Undetermined	Undetermined	Undetermined	Undetermined	Undetermined	Undetermined	Undetermined	Undetermined	Undetermined
hsa-miR-208	Undetermined	Undetermined	Undetermined	Undetermined	Undetermined	Undetermined	Undetermined	Undetermined	Undetermined	Undetermined	Undetermined	Undetermined	Undetermined	Undetermined	Undetermined	Undetermined	Undetermined	Undetermined	Undetermined	Undetermined
hsa-miR-211	Undetermined	Undetermined	Undetermined	Undetermined	Undetermined	Undetermined	39.539192	Undetermined	Undetermined	Undetermined	Undetermined	Undetermined	Undetermined	Undetermined	Undetermined	Undetermined	Undetermined	Undetermined	Undetermined	Undetermined
hsa-miR-212	36.26278	Undetermined	34.991566	37.12704	33.82616	33.987255	Undetermined	37.0138	Undetermined	Undetermined	Undetermined	Undetermined	Undetermined	Undetermined	Undetermined	Undetermined	Undetermined	Undetermined	Undetermined	Undetermined
hsa-miR-219-1-3p	Undetermined	Undetermined	Undetermined	Undetermined	Undetermined	Undetermined	Undetermined	Undetermined	Undetermined	Undetermined	Undetermined	Undetermined	Undetermined	Undetermined	Undetermined	Undetermined	Undetermined	Undetermined	Undetermined	Undetermined
hsa-miR-219-2-3p	Undetermined	Undetermined	Undetermined	Undetermined	Undetermined	Undetermined	Undetermined	Undetermined	Undetermined	Undetermined	Undetermined	Undetermined	Undetermined	Undetermined	Undetermined	Undetermined	Undetermined	Undetermined	Undetermined	Undetermined
hsa-miR-220	Undetermined	Undetermined	Undetermined	Undetermined	Undetermined	Undetermined	Undetermined	Undetermined	Undetermined	Undetermined	Undetermined	Undetermined	Undetermined	Undetermined	Undetermined	Undetermined	Undetermined	Undetermined	Undetermined	Undetermined
hsa-miR-220b	Undetermined	Undetermined	Undetermined	Undetermined	Undetermined	Undetermined	Undetermined	Undetermined	Undetermined	Undetermined	Undetermined	Undetermined	Undetermined	Undetermined	Undetermined	Undetermined	Undetermined	Undetermined	Undetermined	Undetermined
hsa-miR-220c	Undetermined	Undetermined	Undetermined	Undetermined	Undetermined	Undetermined	Undetermined	Undetermined	Undetermined	Undetermined	Undetermined	Undetermined	Undetermined	Undetermined	Undetermined	Undetermined	Undetermined	Undetermined	Undetermined	Undetermined
hsa-miR-298	Undetermined	Undetermined	Undetermined	Undetermined	Undetermined	Undetermined	Undetermined	Undetermined	Undetermined	Undetermined	Undetermined	Undetermined	Undetermined	Undetermined	Undetermined	Undetermined	Undetermined	Undetermined	Undetermined	Undetermined
hsa-miR-325	Undetermined	Undetermined	Undetermined	Undetermined	Undetermined	Undetermined	Undetermined	Undetermined	Undetermined	Undetermined	Undetermined	Undetermined	Undetermined	Undetermined	Undetermined	Undetermined	Undetermined	Undetermined	Undetermined	Undetermined
hsa-miR-346	Undetermined	Undetermined	Undetermined	Undetermined	Undetermined	Undetermined	Undetermined	Undetermined	Undetermined	Undetermined	Undetermined	Undetermined	Undetermined	Undetermined	Undetermined	Undetermined	Undetermined	Undetermined	Undetermined	Undetermined
hsa-miR-376c	Undetermined	Undetermined	Undetermined	Undetermined	Undetermined	Undetermined	Undetermined	Undetermined	Undetermined	Undetermined	Undetermined	Undetermined	Undetermined	Undetermined	Undetermined	Undetermined	Undetermined	Undetermined	Undetermined	Undetermined
hsa-miR-384	Undetermined	Undetermined	Undetermined	Undetermined	Undetermined	Undetermined	Undetermined	Undetermined	Undetermined	Undetermined	Undetermined	Undetermined	Undetermined	Undetermined	Undetermined	Undetermined	Undetermined	Undetermined	Undetermined	Undetermined
hsa-miR-412	Undetermined	Undetermined	Undetermined	Undetermined	Undetermined	Undetermined	Undetermined	Undetermined	Undetermined	Undetermined	Undetermined	Undetermined	Undetermined	Undetermined	Undetermined	Undetermined	Undetermined	Undetermined	Undetermined	Undetermined
hsa-miR-448	Undetermined	Undetermined	Undetermined	Undetermined	Undetermined	Undetermined	Undetermined	Undetermined	Undetermined	Undetermined	Undetermined	Undetermined	Undetermined	Undetermined	Undetermined	Undetermined	Undetermined	Undetermined	Undetermined	Undetermined
hsa-miR-492	Undetermined	Undetermined	Undetermined	Undetermined	Undetermined	Undetermined	Undetermined	Undetermined	Undetermined	Undetermined	Undetermined	Undetermined	Undetermined	Undetermined	Undetermined	Undetermined	Undetermined	Undetermined	Undetermined	Undetermined
hsa-miR-506	Undetermined	Undetermined	Undetermined	Undetermined	Undetermined	Undetermined	Undetermined	Undetermined	Undetermined	Undetermined	Undetermined	Undetermined	Undetermined	Undetermined	Undetermined	Undetermined	Undetermined	Undetermined	Undetermined	Undetermined
hsa-miR-509-3-5p	Undetermined	Undetermined	Undetermined	Undetermined	Undetermined	Undetermined	Undetermined	Undetermined	Undetermined	Undetermined	Undetermined	Undetermined	Undetermined	Undetermined	Undetermined	Undetermined	Undetermined	Undetermined	Undetermined	Undetermined
hsa-miR-511	Undetermined	Undetermined	Undetermined	Undetermined	Undetermined	Undetermined	Undetermined	Undetermined	Undetermined	Undetermined	Undetermined	Undetermined	Undetermined	Undetermined	Undetermined	Undetermined	Undetermined	Undetermined	Undetermined	Undetermined
hsa-miR-517b	Undetermined	Undetermined	Undetermined	Undetermined	Undetermined	Undetermined	Undetermined	Undetermined	Undetermined	Undetermined	Undetermined	Undetermined	Undetermined	Undetermined	Undetermined	Undetermined	Undetermined	Undetermined	Undetermined	Undetermined
hsa-miR-519c	Undetermined	Undetermined	Undetermined	Undetermined	Undetermined	Undetermined	Undetermined	Undetermined	Undetermined	Undetermined	Undetermined	Undetermined	Undetermined	Undetermined	Undetermined	Undetermined	Undetermined	Undetermined	Undetermined	Undetermined
hsa-miR-520b	Undetermined	Undetermined	38.465965	Undetermined	36.720158	Undetermined	Undetermined	Undetermined	Undetermined	Undetermined	Undetermined	Undetermined	Undetermined	Undetermined	Undetermined	Undetermined	Undetermined	Undetermined	Undetermined	Undetermined
hsa-miR-520e	Undetermined	Undetermined	Undetermined	Undetermined	Undetermined	Undetermined	Undetermined	Undetermined	Undetermined	Undetermined	Undetermined	Undetermined	Undetermined	Undetermined	Undetermined	Undetermined	Undetermined	Undetermined	Undetermined	Undetermined
hsa-miR-520f	Undetermined	Undetermined	Undetermined	Undetermined	Undetermined	Undetermined	Undetermined	Undetermined	Undetermined	Undetermined	Undetermined	Undetermined	Undetermined	Undetermined	Undetermined	Undetermined	Undetermined	Undetermined	Undetermined	Undetermined
