# Supplementary material for: Shared extracellular vesicle miRNA profiles of matched ductal pancreatic adenocarcinoma organoids and blood plasma samples show the power of organoid technology
Source: Cell Mol Life Sci. 2020 Nov 25;78(6):3005–20. doi: 10.1007/s00018-020-03703-8 (PMC8004523; doi:10.1007/s00018-020-03703-8)
Supplement: Supplementary file 3 — Supplementary file3 (XLSX 98 kb) [file 18_2020_3703_MOESM3_ESM.xlsx]

## Sheet: All_blood_EV
	Blood-derived EVs
miRNA	ctr1	ctr2	ctr3	ctr4	ctr5	ctr6	ctr7	ctr8	CP1	CP2	CP3	CP4	CP5	CP6	CP7	CP8	PDAC1	PDAC2	PDAC3	PDAC4	PDAC5	PDAC6	PDAC7	PDAC8	PDAC9
hsa-let-7a	Undetermined	Undetermined	Undetermined	Undetermined	Undetermined	Undetermined	Undetermined	Undetermined	Undetermined	Undetermined	Undetermined	Undetermined	Undetermined	Undetermined	Undetermined	Undetermined	Undetermined	Undetermined	Undetermined	Undetermined	Undetermined	Undetermined	Undetermined	Undetermined	Undetermined
hsa-let-7c	Undetermined	39.15077	Undetermined	Undetermined	Undetermined	Undetermined	Undetermined	31.465387	Undetermined	32.808426	Undetermined	Undetermined	Undetermined	Undetermined	Undetermined	Undetermined	Undetermined	32.70116	42.73443	38.430893	Undetermined	31.174356	33.98349	Undetermined	36.97196
hsa-let-7d	Undetermined	Undetermined	35.87442	35.147526	38.189327	34.075203	35.19258	34.0308	Undetermined	35.206844	34.494846	37.412693	Undetermined	35.195652	Undetermined	Undetermined	30.538616	32.070152	36.136982	Undetermined	Undetermined	32.06823	32.909046	Undetermined	34.764843
hsa-let-7e	Undetermined	Undetermined	33.00697	31.138315	33.403244	Undetermined	Undetermined	Undetermined	31.343388	30.566067	31.642479	31.990911	Undetermined	29.224293	32.738228	Undetermined	27.59055	28.806229	29.89002	Undetermined	34.13383	28.49088	Undetermined	29.797756	31.427961
hsa-let-7f	Undetermined	Undetermined	Undetermined	Undetermined	Undetermined	Undetermined	Undetermined	Undetermined	Undetermined	Undetermined	Undetermined	Undetermined	Undetermined	Undetermined	Undetermined	Undetermined	Undetermined	Undetermined	Undetermined	Undetermined	Undetermined	Undetermined	Undetermined	Undetermined	Undetermined
hsa-let-7g	Undetermined	Undetermined	Undetermined	Undetermined	Undetermined	Undetermined	Undetermined	31.630648	32.96912	34.023666	31.279745	32.929096	Undetermined	33.98105	Undetermined	Undetermined	29.771595	Undetermined	Undetermined	Undetermined	Undetermined	31.136168	33.687157	35.90292	35.026657
hsa-miR-1	Undetermined	Undetermined	Undetermined	Undetermined	Undetermined	Undetermined	Undetermined	Undetermined	Undetermined	Undetermined	Undetermined	Undetermined	Undetermined	Undetermined	Undetermined	Undetermined	Undetermined	Undetermined	Undetermined	Undetermined	Undetermined	Undetermined	Undetermined	Undetermined	Undetermined
hsa-miR-9	Undetermined	Undetermined	Undetermined	Undetermined	Undetermined	Undetermined	Undetermined	Undetermined	Undetermined	Undetermined	Undetermined	Undetermined	Undetermined	32.48715	Undetermined	Undetermined	Undetermined	Undetermined	Undetermined	Undetermined	33.436123	29.053331	34.77937	Undetermined	Undetermined
hsa-miR-10a	Undetermined	Undetermined	Undetermined	Undetermined	Undetermined	Undetermined	Undetermined	38.513584	Undetermined	Undetermined	Undetermined	32.067078	Undetermined	Undetermined	Undetermined	Undetermined	Undetermined	33.16316	Undetermined	Undetermined	Undetermined	Undetermined	Undetermined	Undetermined	Undetermined
hsa-miR-10b	Undetermined	Undetermined	Undetermined	Undetermined	Undetermined	Undetermined	Undetermined	Undetermined	Undetermined	Undetermined	Undetermined	Undetermined	Undetermined	Undetermined	Undetermined	Undetermined	Undetermined	Undetermined	Undetermined	Undetermined	Undetermined	Undetermined	Undetermined	Undetermined	Undetermined
U6 snRNA	31.793365	30.174482	35.211323	31.057808	32.66637	33.435448	Undetermined	34.682526	31.678104	33.189568	31.666058	31.43994	31.343342	26.698055	33.01724	31.277994	28.323305	30.334354	29.787523	34.148808	33.815666	27.746695	31.820261	32.463337	33.608505
U6 snRNA	31.919481	30.993738	34.669334	31.514816	33.53894	34.158363	34.19419	33.261288	31.806551	33.59681	31.661379	30.853172	31.134962	26.807814	32.6879	34.170887	27.644653	30.519205	30.428572	34.5492	36.582096	27.847952	31.095457	34.488544	33.30718
hsa-miR-15a	Undetermined	Undetermined	Undetermined	Undetermined	Undetermined	Undetermined	Undetermined	Undetermined	Undetermined	Undetermined	Undetermined	Undetermined	Undetermined	Undetermined	Undetermined	Undetermined	Undetermined	Undetermined	Undetermined	Undetermined	Undetermined	Undetermined	Undetermined	Undetermined	Undetermined
hsa-miR-15b	Undetermined	Undetermined	Undetermined	Undetermined	Undetermined	Undetermined	Undetermined	Undetermined	Undetermined	Undetermined	Undetermined	Undetermined	Undetermined	Undetermined	Undetermined	Undetermined	29.51194	Undetermined	Undetermined	Undetermined	Undetermined	Undetermined	34.4506	Undetermined	32.12823
hsa-miR-16	29.18063	26.216734	29.26515	29.571278	27.943405	28.919945	31.53025	27.251894	27.602375	27.962187	27.06337	28.648342	26.372961	28.678745	28.868298	27.411934	23.690472	24.978863	28.28739	28.514532	26.974745	26.81165	26.996023	26.559711	24.489061
hsa-miR-17	30.455784	29.175451	30.093746	29.253681	28.829641	29.276451	Undetermined	28.399097	30.123476	28.23246	28.15226	29.21818	28.059155	29.975819	29.506952	30.69808	24.910929	27.96274	28.808851	28.639101	28.596762	28.991972	27.771149	27.762794	26.696228
hsa-miR-18a	Undetermined	Undetermined	Undetermined	Undetermined	Undetermined	Undetermined	Undetermined	Undetermined	Undetermined	Undetermined	Undetermined	Undetermined	Undetermined	Undetermined	Undetermined	Undetermined	Undetermined	Undetermined	Undetermined	Undetermined	Undetermined	Undetermined	Undetermined	Undetermined	Undetermined
hsa-miR-18b	Undetermined	Undetermined	Undetermined	Undetermined	Undetermined	Undetermined	Undetermined	Undetermined	Undetermined	Undetermined	Undetermined	Undetermined	Undetermined	Undetermined	Undetermined	Undetermined	Undetermined	Undetermined	Undetermined	Undetermined	Undetermined	Undetermined	Undetermined	Undetermined	Undetermined
hsa-miR-19a	37.066513	30.525257	Undetermined	31.779924	32.930614	35.629635	Undetermined	31.129566	31.354347	32.0444	30.39668	36.9303	31.67623	31.803782	33.69251	32.155155	27.214987	29.35384	32.377552	30.736734	32.68061	35.901997	30.899984	32.807365	30.46909
hsa-miR-19b	30.222961	27.322598	30.663172	29.410713	27.719103	28.890345	33.13397	27.906515	27.901844	27.642212	26.419403	28.462862	27.443071	28.244772	29.656971	27.466621	23.016874	25.28336	28.853453	27.717867	28.336548	27.143946	26.958754	26.808842	25.490843
hsa-miR-20a	30.031994	29.345844	Undetermined	30.827599	29.7448	34.017593	33.230125	29.187983	28.14755	28.014032	27.759182	33.089836	27.934029	Undetermined	29.21809	29.701063	24.96451	27.193771	29.907671	29.80135	29.311356	29.100336	27.616945	29.137022	26.660692
hsa-miR-20b	Undetermined	32.369934	Undetermined	36.65957	33.346474	33.045254	Undetermined	30.531187	Undetermined	Undetermined	32.493004	31.761461	30.4081	35.371902	32.979618	34.6377	28.352743	34.585968	31.702768	33.024952	31.69535	33.13501	30.466331	31.184145	30.010622
hsa-miR-21	33.856136	29.941746	Undetermined	39.67956	Undetermined	Undetermined	Undetermined	32.760483	29.247404	29.965176	29.275362	31.523819	Undetermined	30.503193	Undetermined	Undetermined	27.171082	28.76235	31.315767	30.545383	31.437874	29.64866	29.466665	29.828457	28.853773
hsa-miR-22	Undetermined	Undetermined	Undetermined	Undetermined	Undetermined	Undetermined	Undetermined	Undetermined	Undetermined	Undetermined	Undetermined	Undetermined	Undetermined	Undetermined	Undetermined	Undetermined	Undetermined	Undetermined	Undetermined	Undetermined	Undetermined	Undetermined	Undetermined	Undetermined	Undetermined
hsa-miR-23a	Undetermined	Undetermined	Undetermined	Undetermined	Undetermined	Undetermined	Undetermined	Undetermined	Undetermined	Undetermined	Undetermined	Undetermined	Undetermined	Undetermined	Undetermined	Undetermined	Undetermined	Undetermined	Undetermined	Undetermined	Undetermined	Undetermined	Undetermined	Undetermined	Undetermined
hsa-miR-23b	Undetermined	Undetermined	Undetermined	Undetermined	Undetermined	Undetermined	Undetermined	Undetermined	Undetermined	Undetermined	Undetermined	Undetermined	Undetermined	Undetermined	Undetermined	Undetermined	Undetermined	Undetermined	Undetermined	Undetermined	Undetermined	Undetermined	Undetermined	Undetermined	Undetermined
hsa-miR-24	35.342796	28.356567	31.211416	30.235157	28.826212	29.857353	33.99284	28.027016	28.666664	28.819996	27.08674	29.194529	29.302824	28.622837	31.81927	29.595657	24.009148	27.414415	30.065826	28.42933	28.675209	27.22228	28.305344	29.51767	29.196985
hsa-miR-25	Undetermined	Undetermined	40.164825	Undetermined	Undetermined	Undetermined	Undetermined	Undetermined	32.632328	31.955254	32.57214	30.864506	30.749632	Undetermined	32.81858	31.98804	27.288095	30.73147	Undetermined	Undetermined	31.755447	31.784945	32.39312	29.929115	29.752007
hsa-miR-26a	Undetermined	31.060972	Undetermined	30.509079	32.722885	32.053886	32.955128	Undetermined	29.712631	29.98191	28.95957	30.818188	34.202854	31.183489	32.78673	Undetermined	28.30438	30.536722	33.993084	29.766178	33.58192	29.62492	32.983982	30.985687	32.488613
hsa-miR-26b	Undetermined	Undetermined	Undetermined	33.26037	Undetermined	Undetermined	Undetermined	Undetermined	31.357193	34.412846	31.634464	Undetermined	Undetermined	33.290634	33.41868	Undetermined	28.543509	31.322985	39.777443	30.952152	33.533165	Undetermined	31.824982	33.893658	32.182552
hsa-miR-27a	Undetermined	Undetermined	Undetermined	32.300972	Undetermined	Undetermined	Undetermined	Undetermined	29.910545	30.372625	32.522152	31.264296	32.720844	31.599379	Undetermined	Undetermined	28.482033	31.650846	Undetermined	31.313093	Undetermined	Undetermined	30.358402	31.182556	Undetermined
hsa-miR-27b	Undetermined	Undetermined	Undetermined	Undetermined	Undetermined	Undetermined	Undetermined	Undetermined	Undetermined	31.444166	Undetermined	Undetermined	Undetermined	Undetermined	Undetermined	Undetermined	29.434767	32.36134	Undetermined	Undetermined	Undetermined	Undetermined	31.070791	32.917114	30.901405
hsa-miR-28-3p	Undetermined	Undetermined	Undetermined	Undetermined	32.79267	Undetermined	Undetermined	Undetermined	Undetermined	Undetermined	30.42786	30.978024	Undetermined	Undetermined	32.93329	Undetermined	31.559828	32.55344	32.389126	Undetermined	31.610758	Undetermined	Undetermined	Undetermined	31.586105
hsa-miR-28	Undetermined	32.26003	Undetermined	Undetermined	Undetermined	Undetermined	Undetermined	Undetermined	Undetermined	31.825504	32.031	Undetermined	Undetermined	32.029713	Undetermined	Undetermined	Undetermined	Undetermined	Undetermined	31.528687	Undetermined	Undetermined	Undetermined	32.86902	Undetermined
U6 snRNA	32.741703	31.101427	35.250023	31.662704	33.4651	33.63632	34.788193	33.69481	31.932535	33.37929	31.842175	31.368351	31.592344	26.904617	32.650112	31.757856	28.317429	30.552715	30.397142	33.510086	33.28674	27.692806	31.71683	33.103073	33.13986
U6 snRNA	32.38167	31.21238	34.336437	31.356485	32.97606	32.775024	33.731266	32.65185	32.07131	32.25756	32.39724	30.877363	31.844995	26.850096	32.55073	32.500256	28.118017	30.838394	29.791988	33.113655	34.243977	27.81644	32.57804	32.734505	33.065914
hsa-miR-29a	33.76373	31.774406	32.870125	31.360243	32.855724	39.504173	Undetermined	31.335646	31.074976	32.803844	31.281685	32.24492	Undetermined	32.87653	Undetermined	33.20592	28.719908	32.286533	34.282085	30.203178	32.266068	29.692436	31.35863	31.575535	33.001816
hsa-miR-29b	Undetermined	Undetermined	Undetermined	Undetermined	Undetermined	Undetermined	Undetermined	Undetermined	Undetermined	Undetermined	Undetermined	Undetermined	Undetermined	Undetermined	Undetermined	Undetermined	Undetermined	Undetermined	Undetermined	Undetermined	Undetermined	Undetermined	Undetermined	Undetermined	Undetermined
hsa-miR-29c	Undetermined	40.576183	43.364006	41.65235	Undetermined	38.213	38.992992	34.292767	37.37791	39.057175	39.098072	34.595097	Undetermined	39.08588	44.108894	Undetermined	35.406693	44.707973	38.96373	Undetermined	36.359375	34.739338	36.355106	37.217648	36.774853
hsa-miR-30b	31.965332	32.700863	32.015472	31.41811	Undetermined	31.557577	31.808208	31.254345	28.898352	29.527008	28.394339	29.121693	30.93957	29.270952	30.558634	Undetermined	26.652086	29.786102	29.73439	28.682728	30.67349	27.628988	33.420067	29.81744	31.53664
hsa-miR-30c	33.34156	30.748224	32.582893	29.4243	31.982662	30.752945	34.046223	31.274931	27.91293	29.22681	28.373802	29.69768	29.546392	28.6873	31.285093	Undetermined	26.174345	28.975061	30.2956	27.79341	29.964699	26.907133	32.421192	29.997355	30.189875
hsa-miR-31	Undetermined	Undetermined	Undetermined	Undetermined	Undetermined	Undetermined	Undetermined	32.76053	Undetermined	Undetermined	Undetermined	Undetermined	Undetermined	Undetermined	Undetermined	Undetermined	Undetermined	Undetermined	Undetermined	Undetermined	Undetermined	30.60231	Undetermined	Undetermined	Undetermined
hsa-miR-32	Undetermined	Undetermined	Undetermined	Undetermined	Undetermined	Undetermined	Undetermined	Undetermined	Undetermined	Undetermined	Undetermined	Undetermined	Undetermined	Undetermined	Undetermined	Undetermined	31.998417	Undetermined	Undetermined	Undetermined	Undetermined	Undetermined	Undetermined	Undetermined	Undetermined
hsa-miR-33b	Undetermined	Undetermined	Undetermined	Undetermined	Undetermined	Undetermined	Undetermined	Undetermined	Undetermined	Undetermined	Undetermined	Undetermined	Undetermined	Undetermined	Undetermined	Undetermined	Undetermined	Undetermined	Undetermined	Undetermined	Undetermined	Undetermined	Undetermined	Undetermined	Undetermined
hsa-miR-34a	Undetermined	Undetermined	Undetermined	Undetermined	Undetermined	Undetermined	Undetermined	Undetermined	Undetermined	Undetermined	Undetermined	Undetermined	Undetermined	Undetermined	Undetermined	Undetermined	Undetermined	Undetermined	Undetermined	Undetermined	Undetermined	Undetermined	Undetermined	Undetermined	Undetermined
hsa-miR-34c	Undetermined	Undetermined	Undetermined	Undetermined	Undetermined	Undetermined	Undetermined	Undetermined	Undetermined	Undetermined	Undetermined	Undetermined	Undetermined	Undetermined	Undetermined	Undetermined	Undetermined	Undetermined	Undetermined	Undetermined	Undetermined	Undetermined	Undetermined	Undetermined	36.521164
hsa-miR-92a	31.591328	28.058023	32.272224	33.1878	31.195148	30.659739	Undetermined	30.631037	30.216677	29.574112	28.66191	30.439333	29.921686	30.504812	32.783527	30.388916	25.564695	26.082994	29.432478	29.439426	30.131475	31.476254	28.72323	27.761717	27.27633
mmu-miR-93	34.308987	31.06782	31.882494	34.736294	32.100777	Undetermined	Undetermined	Undetermined	32.795284	32.340904	31.154127	32.968952	31.691698	Undetermined	Undetermined	31.27055	26.873682	29.360758	34.119617	31.786745	32.22881	31.4067	32.245674	30.443733	30.114534
hsa-miR-95	Undetermined	Undetermined	Undetermined	31.586952	Undetermined	Undetermined	Undetermined	Undetermined	34.16825	Undetermined	Undetermined	Undetermined	Undetermined	Undetermined	Undetermined	Undetermined	Undetermined	Undetermined	Undetermined	Undetermined	Undetermined	Undetermined	Undetermined	Undetermined	Undetermined
mmu-miR-96	Undetermined	Undetermined	Undetermined	Undetermined	Undetermined	Undetermined	Undetermined	Undetermined	Undetermined	Undetermined	Undetermined	Undetermined	Undetermined	Undetermined	Undetermined	Undetermined	Undetermined	Undetermined	Undetermined	Undetermined	Undetermined	Undetermined	Undetermined	Undetermined	Undetermined
hsa-miR-98	Undetermined	Undetermined	Undetermined	Undetermined	Undetermined	Undetermined	Undetermined	Undetermined	Undetermined	Undetermined	Undetermined	Undetermined	Undetermined	Undetermined	Undetermined	Undetermined	Undetermined	Undetermined	Undetermined	Undetermined	Undetermined	Undetermined	Undetermined	Undetermined	Undetermined
hsa-miR-99a	Undetermined	Undetermined	Undetermined	Undetermined	Undetermined	Undetermined	36.166943	Undetermined	31.532738	35.196777	33.429703	35.41868	Undetermined	32.378906	Undetermined	33.17164	30.533924	31.462074	32.690826	33.630665	Undetermined	Undetermined	35.84381	31.338848	31.24987
hsa-miR-99b	Undetermined	Undetermined	Undetermined	Undetermined	Undetermined	Undetermined	Undetermined	Undetermined	35.54929	33.703304	33.202385	38.51361	Undetermined	Undetermined	Undetermined	Undetermined	33.572918	33.411667	34.014687	Undetermined	Undetermined	Undetermined	34.70393	Undetermined	Undetermined
hsa-miR-100	Undetermined	Undetermined	Undetermined	34.82584	Undetermined	Undetermined	Undetermined	Undetermined	34.118202	31.14931	33.031017	33.79948	Undetermined	32.925808	Undetermined	Undetermined	30.050058	30.838392	31.211147	31.791746	Undetermined	33.500206	32.204758	34.55716	31.48293
hsa-miR-101	Undetermined	Undetermined	Undetermined	Undetermined	Undetermined	Undetermined	Undetermined	Undetermined	Undetermined	Undetermined	Undetermined	Undetermined	Undetermined	Undetermined	Undetermined	Undetermined	33.79658	Undetermined	Undetermined	Undetermined	Undetermined	Undetermined	34.793613	Undetermined	33.502617
hsa-miR-103	Undetermined	Undetermined	Undetermined	Undetermined	Undetermined	Undetermined	Undetermined	Undetermined	Undetermined	31.46763	32.61573	Undetermined	Undetermined	Undetermined	Undetermined	Undetermined	30.99702	Undetermined	Undetermined	32.138256	Undetermined	Undetermined	32.648712	35.42338	Undetermined
hsa-miR-105	Undetermined	Undetermined	Undetermined	Undetermined	Undetermined	Undetermined	Undetermined	Undetermined	Undetermined	Undetermined	Undetermined	Undetermined	Undetermined	Undetermined	Undetermined	Undetermined	Undetermined	Undetermined	Undetermined	Undetermined	Undetermined	Undetermined	Undetermined	Undetermined	Undetermined
hsa-miR-106a	31.928345	28.76053	29.155704	31.208134	29.021118	29.087637	33.219994	29.355703	30.155226	28.33534	27.782705	29.38961	27.570992	29.141468	30.511086	29.944855	24.877302	28.653868	28.698898	30.03076	28.67635	29.35132	27.231794	27.399282	26.382385
RNU44	Undetermined	Undetermined	Undetermined	Undetermined	Undetermined	Undetermined	Undetermined	Undetermined	Undetermined	Undetermined	Undetermined	Undetermined	Undetermined	Undetermined	Undetermined	Undetermined	Undetermined	Undetermined	Undetermined	Undetermined	Undetermined	Undetermined	Undetermined	Undetermined	Undetermined
hsa-miR-106b	Undetermined	Undetermined	Undetermined	Undetermined	32.758163	Undetermined	Undetermined	36.194347	30.684143	29.452333	31.635883	32.34871	Undetermined	Undetermined	33.491913	Undetermined	27.77945	32.81509	Undetermined	31.988012	32.98845	Undetermined	34.18734	29.848974	30.024084
hsa-miR-107	Undetermined	Undetermined	Undetermined	Undetermined	Undetermined	Undetermined	Undetermined	Undetermined	Undetermined	Undetermined	Undetermined	Undetermined	Undetermined	Undetermined	Undetermined	Undetermined	Undetermined	Undetermined	Undetermined	Undetermined	Undetermined	Undetermined	Undetermined	Undetermined	Undetermined
hsa-miR-122	31.234453	30.846853	31.216557	32.809685	32.805653	28.810148	32.01424	31.486645	28.389318	28.374891	28.098707	32.88928	30.874174	26.227638	Undetermined	Undetermined	26.577002	29.431768	27.979982	26.508024	29.330772	25.014128	27.894209	27.94856	27.525255
mmu-miR-124a	Undetermined	Undetermined	Undetermined	Undetermined	Undetermined	Undetermined	Undetermined	Undetermined	Undetermined	Undetermined	Undetermined	Undetermined	Undetermined	Undetermined	Undetermined	Undetermined	Undetermined	Undetermined	32.75876	Undetermined	Undetermined	Undetermined	Undetermined	Undetermined	Undetermined
hsa-miR-125a-3p	Undetermined	Undetermined	Undetermined	Undetermined	Undetermined	Undetermined	Undetermined	Undetermined	Undetermined	Undetermined	Undetermined	Undetermined	Undetermined	Undetermined	Undetermined	Undetermined	Undetermined	Undetermined	36.365044	Undetermined	Undetermined	Undetermined	Undetermined	Undetermined	Undetermined
hsa-miR-125a-5p	Undetermined	32.73956	Undetermined	33.97153	Undetermined	Undetermined	Undetermined	Undetermined	32.701637	Undetermined	Undetermined	Undetermined	Undetermined	33.07602	Undetermined	Undetermined	33.63286	Undetermined	Undetermined	Undetermined	Undetermined	Undetermined	Undetermined	Undetermined	Undetermined
hsa-miR-125b	Undetermined	Undetermined	Undetermined	Undetermined	Undetermined	Undetermined	Undetermined	Undetermined	31.1705	Undetermined	Undetermined	32.272526	Undetermined	Undetermined	Undetermined	Undetermined	29.5393	30.955341	Undetermined	Undetermined	32.212723	33.93838	31.196945	32.901836	30.233568
hsa-miR-126	27.80939	27.76853	27.749905	27.33262	28.347252	27.353998	29.591904	27.351334	25.50705	26.659063	26.545078	28.880444	27.881435	26.610863	29.38887	30.258827	24.659	26.640924	26.896122	26.462955	26.275095	25.651356	27.238625	29.431084	27.36486
hsa-miR-127	Undetermined	Undetermined	Undetermined	Undetermined	Undetermined	Undetermined	Undetermined	Undetermined	Undetermined	32.528065	Undetermined	Undetermined	Undetermined	Undetermined	Undetermined	Undetermined	31.55622	Undetermined	Undetermined	Undetermined	Undetermined	Undetermined	Undetermined	Undetermined	Undetermined
hsa-miR-127-5p	Undetermined	Undetermined	Undetermined	Undetermined	Undetermined	Undetermined	Undetermined	Undetermined	Undetermined	Undetermined	Undetermined	Undetermined	Undetermined	Undetermined	Undetermined	Undetermined	Undetermined	Undetermined	Undetermined	Undetermined	Undetermined	Undetermined	Undetermined	Undetermined	Undetermined
hsa-miR-128a	Undetermined	Undetermined	Undetermined	Undetermined	Undetermined	Undetermined	Undetermined	Undetermined	Undetermined	Undetermined	Undetermined	Undetermined	Undetermined	Undetermined	Undetermined	Undetermined	32.79366	Undetermined	Undetermined	Undetermined	Undetermined	Undetermined	Undetermined	Undetermined	33.133034
mmu-miR-129-3p	Undetermined	Undetermined	Undetermined	Undetermined	Undetermined	Undetermined	Undetermined	Undetermined	Undetermined	Undetermined	Undetermined	Undetermined	Undetermined	Undetermined	Undetermined	Undetermined	Undetermined	Undetermined	Undetermined	Undetermined	Undetermined	Undetermined	Undetermined	Undetermined	Undetermined
hsa-miR-129	Undetermined	Undetermined	Undetermined	Undetermined	Undetermined	Undetermined	Undetermined	Undetermined	Undetermined	Undetermined	Undetermined	Undetermined	Undetermined	Undetermined	Undetermined	Undetermined	Undetermined	Undetermined	Undetermined	Undetermined	Undetermined	Undetermined	Undetermined	Undetermined	Undetermined
hsa-miR-130a	Undetermined	Undetermined	Undetermined	Undetermined	Undetermined	Undetermined	Undetermined	Undetermined	Undetermined	Undetermined	Undetermined	Undetermined	Undetermined	34.36709	Undetermined	Undetermined	31.591465	31.739485	Undetermined	32.9633	Undetermined	Undetermined	34.22654	33.817604	31.607685
hsa-miR-130b	Undetermined	Undetermined	Undetermined	Undetermined	Undetermined	Undetermined	Undetermined	Undetermined	Undetermined	32.825737	Undetermined	Undetermined	Undetermined	Undetermined	Undetermined	33.57031	33.774307	32.793537	Undetermined	Undetermined	Undetermined	Undetermined	33.940536	32.596245	33.506207
hsa-miR-132	Undetermined	Undetermined	Undetermined	36.01516	Undetermined	Undetermined	Undetermined	Undetermined	Undetermined	Undetermined	Undetermined	Undetermined	Undetermined	Undetermined	Undetermined	Undetermined	30.970917	Undetermined	Undetermined	Undetermined	Undetermined	Undetermined	Undetermined	Undetermined	Undetermined
hsa-miR-133a	Undetermined	33.533016	Undetermined	Undetermined	Undetermined	34.428837	Undetermined	Undetermined	Undetermined	Undetermined	Undetermined	34.375977	Undetermined	33.4416	Undetermined	33.908207	29.337206	33.25056	34.351974	32.030575	32.154037	31.291605	34.939342	Undetermined	32.027218
hsa-miR-133b	Undetermined	Undetermined	Undetermined	Undetermined	Undetermined	Undetermined	Undetermined	Undetermined	Undetermined	Undetermined	Undetermined	Undetermined	Undetermined	Undetermined	Undetermined	Undetermined	33.706806	Undetermined	Undetermined	Undetermined	Undetermined	Undetermined	33.275005	Undetermined	33.846577
mmu-miR-134	Undetermined	37.931202	Undetermined	Undetermined	Undetermined	Undetermined	Undetermined	Undetermined	Undetermined	Undetermined	Undetermined	Undetermined	Undetermined	Undetermined	Undetermined	Undetermined	34.663643	Undetermined	Undetermined	36.209274	33.842148	Undetermined	Undetermined	Undetermined	Undetermined
hsa-miR-135a	Undetermined	Undetermined	Undetermined	Undetermined	Undetermined	Undetermined	Undetermined	Undetermined	Undetermined	Undetermined	Undetermined	Undetermined	Undetermined	Undetermined	Undetermined	Undetermined	Undetermined	Undetermined	Undetermined	Undetermined	Undetermined	Undetermined	Undetermined	Undetermined	Undetermined
hsa-miR-135b	Undetermined	Undetermined	Undetermined	Undetermined	Undetermined	Undetermined	Undetermined	Undetermined	Undetermined	Undetermined	Undetermined	Undetermined	Undetermined	37.479565	Undetermined	Undetermined	Undetermined	Undetermined	Undetermined	Undetermined	Undetermined	Undetermined	Undetermined	Undetermined	Undetermined
hsa-miR-136	Undetermined	34.915974	Undetermined	38.578136	Undetermined	Undetermined	37.759354	Undetermined	44.616467	Undetermined	36.67515	35.732853	Undetermined	Undetermined	37.786724	Undetermined	Undetermined	Undetermined	Undetermined	Undetermined	41.17267	Undetermined	Undetermined	Undetermined	41.708263
mmu-miR-137	Undetermined	Undetermined	Undetermined	Undetermined	Undetermined	Undetermined	Undetermined	Undetermined	Undetermined	Undetermined	Undetermined	Undetermined	Undetermined	Undetermined	Undetermined	Undetermined	Undetermined	Undetermined	Undetermined	Undetermined	Undetermined	Undetermined	Undetermined	Undetermined	Undetermined
hsa-miR-138	Undetermined	Undetermined	Undetermined	Undetermined	Undetermined	Undetermined	Undetermined	Undetermined	Undetermined	Undetermined	Undetermined	Undetermined	Undetermined	Undetermined	Undetermined	Undetermined	Undetermined	Undetermined	Undetermined	32.867527	Undetermined	Undetermined	Undetermined	Undetermined	Undetermined
hsa-miR-139-3p	Undetermined	Undetermined	Undetermined	Undetermined	Undetermined	Undetermined	Undetermined	Undetermined	Undetermined	Undetermined	Undetermined	Undetermined	Undetermined	34.094955	Undetermined	Undetermined	Undetermined	Undetermined	Undetermined	Undetermined	Undetermined	Undetermined	Undetermined	Undetermined	Undetermined
hsa-miR-139-5p	Undetermined	31.759405	Undetermined	32.003895	31.778418	Undetermined	34.346092	32.22099	31.143875	Undetermined	Undetermined	Undetermined	32.36829	29.265886	Undetermined	Undetermined	30.067276	31.190823	31.422922	31.308382	31.663025	31.446842	Undetermined	Undetermined	32.99696
hsa-miR-140-3p	Undetermined	34.24839	Undetermined	Undetermined	Undetermined	38.102894	Undetermined	Undetermined	37.667877	36.001858	34.956295	34.53017	Undetermined	33.356304	Undetermined	Undetermined	33.84719	35.32442	Undetermined	Undetermined	35.21433	Undetermined	34.45374	36.166172	Undetermined
mmu-miR-140	Undetermined	Undetermined	Undetermined	Undetermined	Undetermined	Undetermined	Undetermined	32.77629	31.818085	31.79263	35.04512	Undetermined	Undetermined	31.155556	Undetermined	Undetermined	28.754274	Undetermined	Undetermined	Undetermined	32.813793	31.383333	36.899734	33.11452	Undetermined
hsa-miR-141	Undetermined	Undetermined	Undetermined	Undetermined	Undetermined	Undetermined	Undetermined	Undetermined	Undetermined	Undetermined	Undetermined	Undetermined	Undetermined	Undetermined	Undetermined	Undetermined	34.428165	34.93615	Undetermined	Undetermined	Undetermined	Undetermined	Undetermined	Undetermined	Undetermined
hsa-miR-142-3p	33.212734	31.603931	33.219513	30.900764	Undetermined	32.374886	Undetermined	33.340477	28.709694	28.86463	27.33734	28.160864	30.90952	31.379827	30.818483	Undetermined	26.50445	29.328894	30.68499	29.724483	29.923615	33.47718	31.68664	29.34317	30.056662
hsa-miR-142-5p	Undetermined	Undetermined	Undetermined	33.67943	Undetermined	Undetermined	34.0048	Undetermined	Undetermined	Undetermined	Undetermined	Undetermined	Undetermined	Undetermined	Undetermined	Undetermined	30.4122	34.155296	34.38427	33.88186	34.111984	Undetermined	32.49666	Undetermined	32.974285
hsa-miR-143	Undetermined	Undetermined	Undetermined	Undetermined	Undetermined	Undetermined	Undetermined	Undetermined	Undetermined	33.343006	Undetermined	Undetermined	Undetermined	Undetermined	Undetermined	Undetermined	31.75848	Undetermined	Undetermined	34.294777	Undetermined	Undetermined	31.990278	Undetermined	Undetermined
hsa-miR-145	33.362423	Undetermined	33.384533	33.55823	34.490223	34.415924	Undetermined	Undetermined	29.36391	29.0795	30.967329	32.38512	34.340275	31.604223	34.694572	Undetermined	27.810957	30.561699	33.31389	30.789612	31.79021	31.028198	29.452688	32.310013	31.434233
hsa-miR-146a	31.75118	26.6927	31.684757	29.85705	30.549534	30.11232	34.58031	27.892221	28.467285	28.45982	27.415182	29.154423	30.346607	29.306324	29.14116	29.992458	26.124823	27.461126	28.235826	28.758081	27.892817	27.271711	30.65499	28.871016	30.31407
hsa-miR-146b-3p	Undetermined	Undetermined	Undetermined	Undetermined	Undetermined	Undetermined	Undetermined	Undetermined	Undetermined	Undetermined	Undetermined	Undetermined	Undetermined	Undetermined	Undetermined	Undetermined	Undetermined	Undetermined	Undetermined	Undetermined	Undetermined	Undetermined	Undetermined	Undetermined	Undetermined
hsa-miR-146b	34.93566	31.660093	33.26429	Undetermined	31.858513	Undetermined	Undetermined	30.6407	31.54033	Undetermined	31.279917	32.18357	31.82434	Undetermined	33.14392	33.503555	29.375381	31.119076	29.701189	29.5243	30.437904	33.01551	32.58438	30.44504	34.01387
hsa-miR-147b	Undetermined	Undetermined	Undetermined	Undetermined	Undetermined	Undetermined	Undetermined	Undetermined	Undetermined	Undetermined	Undetermined	Undetermined	Undetermined	Undetermined	Undetermined	Undetermined	Undetermined	Undetermined	Undetermined	Undetermined	Undetermined	Undetermined	Undetermined	Undetermined	Undetermined
hsa-miR-148a	Undetermined	Undetermined	Undetermined	Undetermined	Undetermined	Undetermined	Undetermined	Undetermined	Undetermined	32.728024	31.895254	32.665604	33.114685	31.99455	Undetermined	Undetermined	29.523727	Undetermined	32.865116	31.329245	Undetermined	Undetermined	30.752867	Undetermined	31.754745
hsa-miR-148b	Undetermined	Undetermined	Undetermined	Undetermined	Undetermined	Undetermined	Undetermined	Undetermined	Undetermined	Undetermined	Undetermined	Undetermined	Undetermined	Undetermined	Undetermined	Undetermined	33.659794	Undetermined	Undetermined	Undetermined	Undetermined	Undetermined	Undetermined	Undetermined	Undetermined
hsa-miR-149	Undetermined	Undetermined	Undetermined	Undetermined	Undetermined	Undetermined	Undetermined	Undetermined	Undetermined	Undetermined	Undetermined	Undetermined	Undetermined	Undetermined	Undetermined	Undetermined	Undetermined	Undetermined	Undetermined	Undetermined	Undetermined	Undetermined	Undetermined	Undetermined	Undetermined
hsa-miR-150	29.43474	27.76923	31.122314	27.22437	29.728785	28.084827	31.467852	27.973213	27.652344	28.200409	26.533087	25.755787	28.714508	28.87491	26.890402	32.293205	25.998594	29.977537	27.22564	27.655628	27.337038	30.040136	31.318563	28.94202	29.292032
hsa-miR-152	Undetermined	Undetermined	Undetermined	Undetermined	Undetermined	Undetermined	Undetermined	Undetermined	Undetermined	Undetermined	Undetermined	Undetermined	Undetermined	Undetermined	Undetermined	Undetermined	30.785324	Undetermined	Undetermined	Undetermined	Undetermined	Undetermined	Undetermined	Undetermined	Undetermined
mmu-miR-153	Undetermined	Undetermined	Undetermined	Undetermined	Undetermined	Undetermined	Undetermined	Undetermined	Undetermined	Undetermined	Undetermined	Undetermined	Undetermined	Undetermined	Undetermined	Undetermined	Undetermined	Undetermined	Undetermined	Undetermined	Undetermined	Undetermined	Undetermined	Undetermined	Undetermined
hsa-miR-154	Undetermined	Undetermined	Undetermined	Undetermined	Undetermined	Undetermined	Undetermined	Undetermined	Undetermined	Undetermined	Undetermined	Undetermined	Undetermined	Undetermined	Undetermined	Undetermined	Undetermined	Undetermined	Undetermined	Undetermined	Undetermined	Undetermined	Undetermined	Undetermined	Undetermined
hsa-miR-181a	Undetermined	Undetermined	33.43231	Undetermined	Undetermined	Undetermined	Undetermined	Undetermined	35.29158	33.98556	35.226273	Undetermined	Undetermined	Undetermined	34.23454	Undetermined	33.07448	Undetermined	Undetermined	Undetermined	Undetermined	Undetermined	32.972843	35.26093	35.04816
hsa-miR-181c	Undetermined	Undetermined	Undetermined	Undetermined	Undetermined	Undetermined	Undetermined	Undetermined	Undetermined	Undetermined	Undetermined	Undetermined	Undetermined	Undetermined	Undetermined	Undetermined	Undetermined	Undetermined	Undetermined	Undetermined	Undetermined	Undetermined	Undetermined	Undetermined	Undetermined
hsa-miR-182	Undetermined	Undetermined	Undetermined	Undetermined	Undetermined	Undetermined	Undetermined	Undetermined	Undetermined	Undetermined	Undetermined	Undetermined	Undetermined	Undetermined	Undetermined	Undetermined	37.32724	Undetermined	Undetermined	Undetermined	Undetermined	Undetermined	Undetermined	Undetermined	Undetermined
RNU48	Undetermined	34.26586	Undetermined	Undetermined	34.58842	Undetermined	32.654266	Undetermined	Undetermined	32.961304	30.889746	Undetermined	34.282364	Undetermined	Undetermined	Undetermined	32.48181	30.254333	31.659508	33.104122	Undetermined	Undetermined	35.20117	33.730526	33.87946
hsa-miR-183	Undetermined	Undetermined	Undetermined	Undetermined	Undetermined	Undetermined	Undetermined	Undetermined	Undetermined	Undetermined	Undetermined	Undetermined	Undetermined	Undetermined	Undetermined	Undetermined	Undetermined	Undetermined	Undetermined	Undetermined	Undetermined	Undetermined	Undetermined	Undetermined	Undetermined
hsa-miR-184	Undetermined	Undetermined	34.264942	Undetermined	31.560995	Undetermined	32.59725	Undetermined	Undetermined	Undetermined	32.496414	Undetermined	33.502068	30.593039	Undetermined	Undetermined	32.31211	31.181377	Undetermined	Undetermined	Undetermined	Undetermined	Undetermined	Undetermined	30.196913
hsa-miR-185	Undetermined	Undetermined	Undetermined	Undetermined	Undetermined	Undetermined	Undetermined	Undetermined	Undetermined	Undetermined	Undetermined	Undetermined	Undetermined	Undetermined	Undetermined	Undetermined	Undetermined	34.107674	Undetermined	33.23496	Undetermined	Undetermined	Undetermined	32.96581	32.201504
hsa-miR-186	Undetermined	Undetermined	Undetermined	32.204876	32.38605	33.219864	37.946304	32.970642	35.661892	32.406624	31.083038	30.668161	31.777554	Undetermined	Undetermined	Undetermined	28.168293	30.43328	Undetermined	37.546467	30.135975	33.689816	Undetermined	30.973768	32.38355
mmu-miR-187	Undetermined	Undetermined	Undetermined	Undetermined	Undetermined	Undetermined	Undetermined	Undetermined	Undetermined	Undetermined	Undetermined	Undetermined	Undetermined	Undetermined	Undetermined	Undetermined	Undetermined	Undetermined	Undetermined	Undetermined	Undetermined	Undetermined	Undetermined	Undetermined	Undetermined
hsa-miR-188-3p	Undetermined	Undetermined	Undetermined	Undetermined	Undetermined	Undetermined	Undetermined	Undetermined	Undetermined	Undetermined	Undetermined	Undetermined	Undetermined	Undetermined	Undetermined	Undetermined	Undetermined	Undetermined	Undetermined	Undetermined	Undetermined	Undetermined	Undetermined	Undetermined	Undetermined
hsa-miR-190	Undetermined	Undetermined	Undetermined	Undetermined	Undetermined	Undetermined	Undetermined	Undetermined	Undetermined	Undetermined	Undetermined	Undetermined	Undetermined	Undetermined	Undetermined	Undetermined	Undetermined	Undetermined	Undetermined	Undetermined	Undetermined	Undetermined	Undetermined	Undetermined	Undetermined
hsa-miR-191	29.985268	28.78911	31.496464	30.269032	30.922857	31.045132	31.57001	29.319458	29.887592	29.44732	28.33473	28.83311	29.014149	28.4382	29.92955	32.40139	25.96314	29.639748	29.243324	29.945938	29.577602	28.409458	30.936666	29.418015	30.110537
hsa-miR-192	32.266514	33.28071	Undetermined	Undetermined	Undetermined	32.985283	Undetermined	32.483337	Undetermined	33.503525	Undetermined	Undetermined	Undetermined	29.553343	32.82162	Undetermined	29.55509	32.616436	29.89116	30.722208	32.7825	27.268723	32.819675	30.926512	31.71783
hsa-miR-193a-3p	Undetermined	Undetermined	Undetermined	Undetermined	Undetermined	Undetermined	Undetermined	Undetermined	Undetermined	Undetermined	Undetermined	Undetermined	Undetermined	Undetermined	Undetermined	Undetermined	Undetermined	Undetermined	Undetermined	Undetermined	Undetermined	Undetermined	Undetermined	Undetermined	Undetermined
hsa-miR-193a-5p	Undetermined	33.408985	Undetermined	Undetermined	Undetermined	35.9422	Undetermined	Undetermined	Undetermined	33.105434	Undetermined	Undetermined	Undetermined	33.983414	Undetermined	35.35722	28.968912	32.2089	Undetermined	Undetermined	33.453228	Undetermined	32.24846	35.450096	Undetermined
hsa-miR-193b	Undetermined	31.746685	32.644367	32.23841	31.137232	Undetermined	Undetermined	33.064037	32.478672	32.79793	32.771286	31.589922	34.554104	Undetermined	31.799347	34.253307	30.927208	34.35273	31.795465	31.461252	33.088646	35.045734	33.449333	32.112312	34.787464
hsa-miR-194	Undetermined	Undetermined	Undetermined	Undetermined	Undetermined	33.9601	Undetermined	Undetermined	Undetermined	31.501764	33.701843	Undetermined	Undetermined	31.46601	Undetermined	Undetermined	33.403748	Undetermined	33.567745	30.403255	Undetermined	29.609987	33.547146	33.360867	Undetermined
hsa-miR-195	37.81519	36.508408	40.05371	Undetermined	36.635582	36.95856	Undetermined	33.16887	Undetermined	33.172028	32.63517	32.62921	31.388763	32.738686	33.40563	32.307526	28.95961	30.132841	32.685894	33.173462	32.402824	33.140823	31.012896	31.59318	29.440758
hsa-miR-196b	Undetermined	Undetermined	Undetermined	Undetermined	Undetermined	Undetermined	Undetermined	Undetermined	Undetermined	Undetermined	Undetermined	Undetermined	Undetermined	Undetermined	Undetermined	Undetermined	Undetermined	Undetermined	Undetermined	Undetermined	Undetermined	Undetermined	Undetermined	Undetermined	Undetermined
hsa-miR-197	Undetermined	29.815569	32.490993	Undetermined	31.308332	32.222057	35.36271	32.327744	31.89148	Undetermined	33.480232	31.087234	Undetermined	Undetermined	Undetermined	34.29817	27.22932	31.430853	31.947237	31.814743	31.8637	34.679745	30.970394	31.990488	30.484837
hsa-miR-198	Undetermined	Undetermined	Undetermined	Undetermined	Undetermined	Undetermined	Undetermined	Undetermined	Undetermined	Undetermined	Undetermined	Undetermined	Undetermined	Undetermined	Undetermined	Undetermined	Undetermined	Undetermined	Undetermined	Undetermined	Undetermined	Undetermined	Undetermined	Undetermined	Undetermined
hsa-miR-199a	Undetermined	Undetermined	Undetermined	Undetermined	Undetermined	Undetermined	Undetermined	Undetermined	Undetermined	Undetermined	Undetermined	Undetermined	Undetermined	Undetermined	Undetermined	Undetermined	Undetermined	Undetermined	Undetermined	Undetermined	Undetermined	Undetermined	Undetermined	Undetermined	Undetermined
hsa-miR-199a-3p	32.55562	Undetermined	33.488785	32.205902	33.381428	Undetermined	Undetermined	32.318516	30.126415	31.611237	31.241673	Undetermined	Undetermined	Undetermined	Undetermined	32.95862	29.95884	31.00663	Undetermined	30.922224	34.55837	32.028748	30.762875	Undetermined	31.03838
hsa-miR-199b	Undetermined	Undetermined	Undetermined	Undetermined	Undetermined	Undetermined	Undetermined	Undetermined	Undetermined	Undetermined	Undetermined	Undetermined	Undetermined	Undetermined	Undetermined	Undetermined	Undetermined	Undetermined	Undetermined	Undetermined	Undetermined	Undetermined	Undetermined	Undetermined	Undetermined
hsa-miR-200a	Undetermined	Undetermined	Undetermined	Undetermined	Undetermined	Undetermined	Undetermined	Undetermined	Undetermined	Undetermined	Undetermined	Undetermined	Undetermined	Undetermined	Undetermined	Undetermined	Undetermined	Undetermined	Undetermined	Undetermined	Undetermined	Undetermined	Undetermined	Undetermined	Undetermined
hsa-miR-200b	Undetermined	Undetermined	Undetermined	Undetermined	Undetermined	Undetermined	Undetermined	Undetermined	34.03694	Undetermined	Undetermined	Undetermined	34.999073	Undetermined	34.66245	Undetermined	30.734266	Undetermined	31.625044	Undetermined	Undetermined	Undetermined	Undetermined	Undetermined	Undetermined
hsa-miR-200c	Undetermined	32.5036	Undetermined	Undetermined	Undetermined	Undetermined	Undetermined	32.95836	Undetermined	32.863396	Undetermined	Undetermined	Undetermined	34.62345	Undetermined	Undetermined	30.001667	Undetermined	34.008083	Undetermined	34.1111	Undetermined	35.14486	35.780277	Undetermined
hsa-miR-202	Undetermined	Undetermined	Undetermined	Undetermined	Undetermined	Undetermined	Undetermined	Undetermined	Undetermined	Undetermined	Undetermined	Undetermined	Undetermined	Undetermined	Undetermined	Undetermined	Undetermined	Undetermined	Undetermined	34.185947	31.691446	Undetermined	31.803394	34.67403	32.008236
hsa-miR-203	Undetermined	32.180958	Undetermined	Undetermined	Undetermined	Undetermined	Undetermined	Undetermined	31.36899	Undetermined	31.443205	32.251637	Undetermined	Undetermined	31.568594	32.508488	28.913282	30.676872	Undetermined	30.905281	Undetermined	33.10123	30.48931	34.499435	31.534607
hsa-miR-204	Undetermined	Undetermined	Undetermined	31.593166	33.353874	33.45137	Undetermined	33.393166	30.974081	32.689953	Undetermined	Undetermined	31.4431	31.638182	Undetermined	33.63395	30.541197	33.354767	Undetermined	Undetermined	Undetermined	32.089325	33.192196	34.44174	31.110022
hsa-miR-205	Undetermined	Undetermined	Undetermined	Undetermined	Undetermined	Undetermined	Undetermined	Undetermined	Undetermined	Undetermined	31.533062	Undetermined	Undetermined	Undetermined	Undetermined	Undetermined	Undetermined	Undetermined	Undetermined	Undetermined	Undetermined	Undetermined	Undetermined	Undetermined	Undetermined
hsa-miR-208b	Undetermined	Undetermined	Undetermined	Undetermined	Undetermined	Undetermined	Undetermined	Undetermined	Undetermined	Undetermined	Undetermined	Undetermined	Undetermined	Undetermined	Undetermined	Undetermined	Undetermined	Undetermined	Undetermined	Undetermined	Undetermined	Undetermined	Undetermined	Undetermined	Undetermined
hsa-miR-210	Undetermined	Undetermined	Undetermined	Undetermined	Undetermined	Undetermined	Undetermined	Undetermined	Undetermined	Undetermined	Undetermined	Undetermined	Undetermined	Undetermined	Undetermined	Undetermined	Undetermined	Undetermined	Undetermined	Undetermined	Undetermined	Undetermined	Undetermined	Undetermined	Undetermined
hsa-miR-214	Undetermined	Undetermined	Undetermined	Undetermined	33.37285	Undetermined	34.975365	Undetermined	Undetermined	Undetermined	Undetermined	Undetermined	Undetermined	34.422153	Undetermined	36.53124	32.290215	Undetermined	Undetermined	Undetermined	Undetermined	Undetermined	Undetermined	Undetermined	Undetermined
hsa-miR-215	Undetermined	Undetermined	Undetermined	Undetermined	Undetermined	Undetermined	Undetermined	Undetermined	Undetermined	Undetermined	Undetermined	Undetermined	Undetermined	33.615555	Undetermined	Undetermined	Undetermined	Undetermined	Undetermined	Undetermined	Undetermined	Undetermined	Undetermined	Undetermined	33.223194
hsa-miR-216a	Undetermined	Undetermined	Undetermined	Undetermined	Undetermined	Undetermined	Undetermined	Undetermined	Undetermined	Undetermined	Undetermined	Undetermined	Undetermined	Undetermined	Undetermined	Undetermined	Undetermined	Undetermined	Undetermined	Undetermined	Undetermined	Undetermined	Undetermined	Undetermined	Undetermined
hsa-miR-216b	Undetermined	Undetermined	Undetermined	Undetermined	Undetermined	Undetermined	Undetermined	Undetermined	Undetermined	Undetermined	Undetermined	Undetermined	Undetermined	Undetermined	Undetermined	Undetermined	34.95842	Undetermined	Undetermined	Undetermined	Undetermined	Undetermined	Undetermined	Undetermined	Undetermined
hsa-miR-217	Undetermined	Undetermined	Undetermined	Undetermined	Undetermined	Undetermined	Undetermined	Undetermined	Undetermined	Undetermined	Undetermined	Undetermined	Undetermined	Undetermined	Undetermined	Undetermined	Undetermined	Undetermined	Undetermined	Undetermined	Undetermined	Undetermined	Undetermined	Undetermined	Undetermined
hsa-miR-218	Undetermined	33.280586	Undetermined	Undetermined	Undetermined	Undetermined	Undetermined	Undetermined	32.511105	37.147408	33.308544	Undetermined	Undetermined	Undetermined	Undetermined	Undetermined	31.829515	Undetermined	33.624374	Undetermined	Undetermined	Undetermined	Undetermined	Undetermined	39.791855
hsa-miR-219	Undetermined	Undetermined	Undetermined	Undetermined	Undetermined	Undetermined	Undetermined	Undetermined	Undetermined	Undetermined	Undetermined	Undetermined	Undetermined	Undetermined	Undetermined	Undetermined	Undetermined	Undetermined	Undetermined	Undetermined	Undetermined	Undetermined	Undetermined	Undetermined	Undetermined
hsa-miR-221	Undetermined	Undetermined	Undetermined	Undetermined	Undetermined	Undetermined	Undetermined	Undetermined	Undetermined	Undetermined	Undetermined	Undetermined	Undetermined	Undetermined	Undetermined	Undetermined	31.23615	Undetermined	Undetermined	Undetermined	Undetermined	Undetermined	Undetermined	Undetermined	Undetermined
hsa-miR-222	31.050964	27.805923	31.022835	28.541466	29.578165	29.182909	Undetermined	27.683369	29.394247	29.886467	28.805569	28.183876	28.846136	28.9818	29.910746	31.403852	26.781391	29.124243	29.209875	30.581615	27.670681	28.998058	29.684383	29.954727	29.967936
hsa-miR-223	28.28861	25.68026	28.998634	28.81884	26.62415	27.327908	31.118162	25.922792	26.9865	25.647419	24.633347	26.547985	24.832726	27.17872	28.251188	27.421917	18.842674	25.365934	26.28195	25.46363	25.914145	27.393051	24.398659	26.933565	25.031502
hsa-miR-224	Undetermined	Undetermined	Undetermined	Undetermined	Undetermined	Undetermined	Undetermined	Undetermined	Undetermined	Undetermined	Undetermined	Undetermined	Undetermined	Undetermined	Undetermined	Undetermined	31.895859	Undetermined	33.984756	Undetermined	Undetermined	Undetermined	Undetermined	31.84547	Undetermined
hsa-miR-296-3p	Undetermined	Undetermined	Undetermined	Undetermined	Undetermined	Undetermined	Undetermined	Undetermined	Undetermined	Undetermined	Undetermined	Undetermined	Undetermined	Undetermined	Undetermined	Undetermined	Undetermined	Undetermined	Undetermined	Undetermined	Undetermined	Undetermined	Undetermined	Undetermined	Undetermined
hsa-miR-296	Undetermined	Undetermined	Undetermined	Undetermined	Undetermined	Undetermined	Undetermined	Undetermined	Undetermined	Undetermined	Undetermined	Undetermined	Undetermined	Undetermined	Undetermined	Undetermined	36.643497	33.33027	Undetermined	Undetermined	Undetermined	Undetermined	33.517204	36.74857	33.787205
hsa-miR-299-3p	Undetermined	Undetermined	Undetermined	Undetermined	Undetermined	Undetermined	Undetermined	Undetermined	35.21045	Undetermined	Undetermined	Undetermined	Undetermined	Undetermined	Undetermined	Undetermined	Undetermined	Undetermined	Undetermined	Undetermined	Undetermined	Undetermined	Undetermined	Undetermined	Undetermined
hsa-miR-299-5p	Undetermined	Undetermined	Undetermined	Undetermined	Undetermined	Undetermined	Undetermined	Undetermined	Undetermined	Undetermined	Undetermined	Undetermined	Undetermined	Undetermined	Undetermined	Undetermined	Undetermined	Undetermined	Undetermined	Undetermined	Undetermined	Undetermined	Undetermined	Undetermined	Undetermined
hsa-miR-301	Undetermined	Undetermined	Undetermined	Undetermined	Undetermined	Undetermined	Undetermined	Undetermined	33.78768	33.788692	Undetermined	Undetermined	Undetermined	Undetermined	Undetermined	Undetermined	32.950027	33.928776	Undetermined	Undetermined	Undetermined	Undetermined	Undetermined	Undetermined	33.039593
hsa-miR-301b	Undetermined	Undetermined	Undetermined	Undetermined	Undetermined	Undetermined	Undetermined	Undetermined	Undetermined	34.91446	Undetermined	Undetermined	Undetermined	Undetermined	Undetermined	Undetermined	34.705013	Undetermined	Undetermined	Undetermined	Undetermined	Undetermined	Undetermined	Undetermined	Undetermined
hsa-miR-302a	Undetermined	Undetermined	Undetermined	33.28512	Undetermined	Undetermined	Undetermined	Undetermined	Undetermined	Undetermined	Undetermined	Undetermined	Undetermined	Undetermined	Undetermined	Undetermined	Undetermined	Undetermined	Undetermined	Undetermined	Undetermined	Undetermined	Undetermined	Undetermined	34.745804
ath-miR159a	Undetermined	Undetermined	Undetermined	Undetermined	Undetermined	Undetermined	Undetermined	Undetermined	Undetermined	Undetermined	Undetermined	Undetermined	Undetermined	Undetermined	Undetermined	Undetermined	Undetermined	Undetermined	Undetermined	Undetermined	Undetermined	Undetermined	Undetermined	Undetermined	Undetermined
hsa-miR-302b	Undetermined	Undetermined	Undetermined	Undetermined	Undetermined	Undetermined	Undetermined	Undetermined	Undetermined	Undetermined	Undetermined	Undetermined	Undetermined	Undetermined	Undetermined	Undetermined	Undetermined	Undetermined	Undetermined	Undetermined	Undetermined	Undetermined	Undetermined	Undetermined	Undetermined
hsa-miR-302c	Undetermined	Undetermined	Undetermined	Undetermined	Undetermined	Undetermined	Undetermined	Undetermined	Undetermined	Undetermined	Undetermined	Undetermined	Undetermined	Undetermined	Undetermined	Undetermined	Undetermined	Undetermined	Undetermined	Undetermined	Undetermined	Undetermined	Undetermined	Undetermined	Undetermined
hsa-miR-320	32.186363	27.197334	29.654533	31.03047	30.920437	29.364298	31.952408	29.825916	29.89253	29.931099	30.00823	29.527056	29.97261	29.464176	29.858519	29.628195	26.705141	27.615871	29.182858	28.887882	29.386568	29.408207	29.344488	29.502665	29.430428
hsa-miR-323-3p	Undetermined	Undetermined	Undetermined	Undetermined	Undetermined	Undetermined	Undetermined	Undetermined	32.497974	34.682243	32.681877	33.19811	32.335724	32.982872	32.37968	Undetermined	33.50505	32.544994	Undetermined	Undetermined	Undetermined	35.39543	31.742655	34.818947	Undetermined
hsa-miR-324-3p	Undetermined	Undetermined	33.145306	Undetermined	Undetermined	Undetermined	Undetermined	Undetermined	Undetermined	Undetermined	Undetermined	Undetermined	33.95153	Undetermined	Undetermined	Undetermined	32.636917	Undetermined	Undetermined	Undetermined	Undetermined	Undetermined	Undetermined	Undetermined	Undetermined
hsa-miR-324-5p	Undetermined	Undetermined	Undetermined	Undetermined	Undetermined	Undetermined	Undetermined	Undetermined	31.894058	Undetermined	Undetermined	Undetermined	Undetermined	Undetermined	Undetermined	Undetermined	32.18105	Undetermined	Undetermined	32.268623	Undetermined	Undetermined	Undetermined	Undetermined	Undetermined
hsa-miR-326	Undetermined	Undetermined	Undetermined	Undetermined	Undetermined	Undetermined	Undetermined	Undetermined	Undetermined	Undetermined	Undetermined	Undetermined	Undetermined	Undetermined	Undetermined	Undetermined	Undetermined	Undetermined	Undetermined	Undetermined	Undetermined	Undetermined	Undetermined	Undetermined	Undetermined
hsa-miR-328	34.212906	33.805065	Undetermined	Undetermined	Undetermined	Undetermined	Undetermined	Undetermined	32.466732	32.0821	32.750214	Undetermined	Undetermined	33.64645	Undetermined	Undetermined	27.721159	30.94485	Undetermined	Undetermined	Undetermined	Undetermined	34.25231	31.573881	32.948067
hsa-miR-329	Undetermined	Undetermined	Undetermined	Undetermined	Undetermined	Undetermined	Undetermined	Undetermined	Undetermined	Undetermined	32.406025	Undetermined	Undetermined	Undetermined	Undetermined	Undetermined	Undetermined	Undetermined	Undetermined	Undetermined	Undetermined	Undetermined	Undetermined	Undetermined	Undetermined
hsa-miR-330	Undetermined	Undetermined	Undetermined	Undetermined	Undetermined	Undetermined	Undetermined	Undetermined	Undetermined	Undetermined	Undetermined	Undetermined	Undetermined	Undetermined	Undetermined	37.067646	35.02422	Undetermined	Undetermined	Undetermined	Undetermined	Undetermined	Undetermined	Undetermined	Undetermined
hsa-miR-330-5p	Undetermined	Undetermined	Undetermined	Undetermined	Undetermined	Undetermined	Undetermined	Undetermined	Undetermined	Undetermined	Undetermined	Undetermined	Undetermined	Undetermined	Undetermined	Undetermined	Undetermined	Undetermined	Undetermined	Undetermined	Undetermined	Undetermined	Undetermined	Undetermined	Undetermined
hsa-miR-331	32.9862	34.001213	32.763435	Undetermined	Undetermined	Undetermined	Undetermined	39.462658	35.108925	Undetermined	31.058388	Undetermined	Undetermined	Undetermined	33.963264	Undetermined	29.447624	Undetermined	31.940987	Undetermined	Undetermined	32.98363	31.550005	Undetermined	33.972805
hsa-miR-331-5p	Undetermined	Undetermined	Undetermined	Undetermined	Undetermined	Undetermined	Undetermined	Undetermined	Undetermined	Undetermined	Undetermined	Undetermined	Undetermined	Undetermined	Undetermined	Undetermined	Undetermined	Undetermined	Undetermined	Undetermined	Undetermined	Undetermined	Undetermined	Undetermined	Undetermined
hsa-miR-335	Undetermined	Undetermined	Undetermined	Undetermined	Undetermined	Undetermined	Undetermined	Undetermined	Undetermined	32.82018	Undetermined	Undetermined	Undetermined	Undetermined	Undetermined	Undetermined	30.20146	30.729471	34.682636	Undetermined	Undetermined	Undetermined	Undetermined	34.150875	32.204124
hsa-miR-337-5p	Undetermined	Undetermined	Undetermined	Undetermined	Undetermined	Undetermined	Undetermined	Undetermined	Undetermined	Undetermined	Undetermined	Undetermined	Undetermined	Undetermined	Undetermined	Undetermined	Undetermined	Undetermined	Undetermined	Undetermined	Undetermined	Undetermined	Undetermined	Undetermined	Undetermined
hsa-miR-338-3p	Undetermined	Undetermined	Undetermined	Undetermined	Undetermined	Undetermined	Undetermined	Undetermined	Undetermined	Undetermined	Undetermined	Undetermined	Undetermined	Undetermined	Undetermined	Undetermined	33.689816	Undetermined	Undetermined	Undetermined	Undetermined	Undetermined	Undetermined	Undetermined	Undetermined
hsa-miR-339-3p	Undetermined	Undetermined	Undetermined	Undetermined	Undetermined	Undetermined	Undetermined	Undetermined	Undetermined	Undetermined	Undetermined	Undetermined	Undetermined	Undetermined	Undetermined	Undetermined	31.310104	Undetermined	Undetermined	Undetermined	Undetermined	Undetermined	Undetermined	Undetermined	Undetermined
hsa-miR-339-5p	Undetermined	Undetermined	Undetermined	Undetermined	Undetermined	Undetermined	Undetermined	Undetermined	Undetermined	Undetermined	Undetermined	Undetermined	Undetermined	Undetermined	Undetermined	Undetermined	Undetermined	Undetermined	Undetermined	Undetermined	Undetermined	Undetermined	Undetermined	Undetermined	Undetermined
hsa-miR-340	Undetermined	Undetermined	Undetermined	Undetermined	Undetermined	Undetermined	Undetermined	Undetermined	Undetermined	Undetermined	32.406525	Undetermined	Undetermined	33.486134	Undetermined	Undetermined	29.684988	Undetermined	Undetermined	Undetermined	Undetermined	Undetermined	Undetermined	32.815216	32.50335
hsa-miR-155	Undetermined	Undetermined	Undetermined	32.79132	Undetermined	32.51653	Undetermined	Undetermined	31.15974	33.08411	33.171757	31.537497	Undetermined	31.791908	30.468483	Undetermined	33.277912	Undetermined	31.728086	Undetermined	31.876135	33.319412	Undetermined	Undetermined	31.18554
hsa-let-7b	Undetermined	Undetermined	31.567907	31.147917	29.944433	Undetermined	Undetermined	31.376434	32.012447	34.85418	Undetermined	32.214928	Undetermined	29.591467	32.25034	Undetermined	29.84222	Undetermined	29.651825	Undetermined	Undetermined	29.051823	29.7298	Undetermined	30.55637
hsa-miR-342-3p	29.880508	29.07277	30.930635	29.724625	31.182074	31.169437	32.00314	29.633385	30.254515	31.695528	29.056227	28.7212	30.98404	29.511068	29.678335	32.730877	28.19349	31.719107	29.727612	31.131826	29.07736	30.741446	31.668161	30.610712	30.847317
hsa-miR-342-5p	Undetermined	Undetermined	Undetermined	Undetermined	Undetermined	Undetermined	Undetermined	Undetermined	Undetermined	Undetermined	Undetermined	Undetermined	Undetermined	Undetermined	Undetermined	Undetermined	Undetermined	Undetermined	Undetermined	Undetermined	Undetermined	Undetermined	Undetermined	Undetermined	Undetermined
hsa-miR-345	Undetermined	32.980545	Undetermined	Undetermined	33.010757	Undetermined	Undetermined	33.240395	38.0022	34.552864	37.765026	Undetermined	Undetermined	Undetermined	Undetermined	Undetermined	29.663773	36.890263	Undetermined	32.922405	31.572088	37.22685	32.22461	35.787266	31.541721
hsa-miR-361	Undetermined	Undetermined	Undetermined	Undetermined	Undetermined	Undetermined	Undetermined	Undetermined	Undetermined	Undetermined	Undetermined	31.557125	Undetermined	Undetermined	Undetermined	Undetermined	33.47105	Undetermined	Undetermined	Undetermined	Undetermined	Undetermined	Undetermined	Undetermined	Undetermined
hsa-miR-362-3p	Undetermined	Undetermined	Undetermined	Undetermined	Undetermined	Undetermined	Undetermined	Undetermined	Undetermined	Undetermined	Undetermined	Undetermined	Undetermined	33.63116	Undetermined	Undetermined	Undetermined	Undetermined	Undetermined	Undetermined	Undetermined	Undetermined	Undetermined	Undetermined	Undetermined
hsa-miR-362	Undetermined	Undetermined	Undetermined	Undetermined	Undetermined	Undetermined	Undetermined	Undetermined	Undetermined	Undetermined	Undetermined	Undetermined	Undetermined	Undetermined	Undetermined	Undetermined	33.458878	Undetermined	Undetermined	Undetermined	Undetermined	Undetermined	Undetermined	Undetermined	Undetermined
hsa-miR-363	Undetermined	Undetermined	Undetermined	Undetermined	34.18236	Undetermined	Undetermined	Undetermined	Undetermined	Undetermined	Undetermined	Undetermined	Undetermined	Undetermined	Undetermined	Undetermined	Undetermined	Undetermined	Undetermined	Undetermined	Undetermined	Undetermined	Undetermined	Undetermined	Undetermined
hsa-miR-365	33.542484	Undetermined	Undetermined	32.77706	35.38309	33.85002	35.23778	Undetermined	34.80755	34.527996	33.859295	Undetermined	Undetermined	32.499805	Undetermined	Undetermined	28.99995	Undetermined	Undetermined	35.75988	34.685307	34.0933	34.380608	32.02372	33.5665
hsa-miR-367	Undetermined	Undetermined	Undetermined	Undetermined	Undetermined	Undetermined	Undetermined	Undetermined	Undetermined	Undetermined	Undetermined	Undetermined	Undetermined	Undetermined	Undetermined	Undetermined	Undetermined	Undetermined	Undetermined	Undetermined	Undetermined	Undetermined	Undetermined	34.696735	Undetermined
hsa-miR-369-3p	Undetermined	Undetermined	Undetermined	Undetermined	Undetermined	Undetermined	Undetermined	Undetermined	Undetermined	Undetermined	Undetermined	Undetermined	Undetermined	Undetermined	Undetermined	Undetermined	Undetermined	Undetermined	Undetermined	Undetermined	Undetermined	Undetermined	Undetermined	Undetermined	Undetermined
hsa-miR-369-5p	Undetermined	Undetermined	Undetermined	Undetermined	Undetermined	Undetermined	Undetermined	Undetermined	Undetermined	Undetermined	Undetermined	Undetermined	Undetermined	Undetermined	Undetermined	Undetermined	Undetermined	Undetermined	Undetermined	Undetermined	Undetermined	Undetermined	Undetermined	Undetermined	Undetermined
hsa-miR-370	Undetermined	Undetermined	Undetermined	Undetermined	Undetermined	Undetermined	Undetermined	Undetermined	Undetermined	Undetermined	Undetermined	Undetermined	Undetermined	Undetermined	Undetermined	Undetermined	Undetermined	Undetermined	Undetermined	Undetermined	Undetermined	Undetermined	Undetermined	Undetermined	Undetermined
hsa-miR-371-3p	Undetermined	Undetermined	Undetermined	Undetermined	Undetermined	Undetermined	Undetermined	Undetermined	Undetermined	Undetermined	Undetermined	Undetermined	Undetermined	Undetermined	Undetermined	Undetermined	Undetermined	Undetermined	Undetermined	Undetermined	Undetermined	Undetermined	Undetermined	Undetermined	Undetermined
hsa-miR-372	Undetermined	Undetermined	Undetermined	Undetermined	Undetermined	Undetermined	Undetermined	Undetermined	Undetermined	Undetermined	Undetermined	Undetermined	Undetermined	Undetermined	Undetermined	Undetermined	Undetermined	Undetermined	Undetermined	Undetermined	Undetermined	Undetermined	Undetermined	Undetermined	Undetermined
hsa-miR-373	Undetermined	Undetermined	Undetermined	Undetermined	Undetermined	Undetermined	Undetermined	Undetermined	Undetermined	Undetermined	Undetermined	Undetermined	Undetermined	Undetermined	Undetermined	Undetermined	Undetermined	Undetermined	Undetermined	Undetermined	Undetermined	Undetermined	Undetermined	Undetermined	Undetermined
hsa-miR-374	33.484413	Undetermined	35.555107	31.713757	33.151848	38.44104	Undetermined	40.499733	39.463276	31.115442	30.91554	36.02502	31.923172	35.766384	35.054775	Undetermined	30.058483	34.82091	36.06366	Undetermined	Undetermined	Undetermined	32.794216	32.613567	Undetermined
mmu-miR-374-5p	Undetermined	Undetermined	34.84679	Undetermined	31.81008	Undetermined	32.977104	33.409237	31.734985	30.411963	Undetermined	32.086636	Undetermined	32.720757	31.22598	Undetermined	30.372583	33.125412	32.20365	Undetermined	Undetermined	Undetermined	31.68706	33.118946	32.366203
hsa-miR-375	Undetermined	33.35057	Undetermined	33.445797	Undetermined	Undetermined	Undetermined	Undetermined	Undetermined	Undetermined	32.736324	31.669893	Undetermined	Undetermined	Undetermined	Undetermined	30.914888	Undetermined	Undetermined	32.268143	31.598978	Undetermined	Undetermined	37.35112	32.395412
hsa-miR-376a	Undetermined	Undetermined	Undetermined	Undetermined	Undetermined	Undetermined	Undetermined	Undetermined	35.815434	34.23662	Undetermined	Undetermined	Undetermined	Undetermined	Undetermined	Undetermined	31.64384	39.155907	Undetermined	Undetermined	Undetermined	Undetermined	Undetermined	32.132145	Undetermined
hsa-miR-376b	Undetermined	Undetermined	Undetermined	Undetermined	Undetermined	Undetermined	Undetermined	Undetermined	Undetermined	Undetermined	Undetermined	Undetermined	Undetermined	Undetermined	Undetermined	Undetermined	Undetermined	Undetermined	Undetermined	Undetermined	Undetermined	Undetermined	Undetermined	Undetermined	Undetermined
hsa-miR-377	Undetermined	Undetermined	Undetermined	Undetermined	Undetermined	Undetermined	Undetermined	Undetermined	Undetermined	Undetermined	Undetermined	Undetermined	Undetermined	Undetermined	Undetermined	Undetermined	Undetermined	Undetermined	Undetermined	Undetermined	Undetermined	Undetermined	Undetermined	Undetermined	Undetermined
mmu-miR-379	Undetermined	Undetermined	Undetermined	Undetermined	Undetermined	Undetermined	Undetermined	Undetermined	Undetermined	Undetermined	Undetermined	Undetermined	Undetermined	Undetermined	Undetermined	Undetermined	Undetermined	Undetermined	Undetermined	Undetermined	Undetermined	Undetermined	Undetermined	Undetermined	Undetermined
hsa-miR-380-3p	Undetermined	Undetermined	Undetermined	Undetermined	Undetermined	Undetermined	Undetermined	Undetermined	Undetermined	Undetermined	Undetermined	Undetermined	Undetermined	Undetermined	Undetermined	Undetermined	Undetermined	Undetermined	Undetermined	Undetermined	Undetermined	Undetermined	Undetermined	Undetermined	Undetermined
hsa-miR-381	Undetermined	Undetermined	Undetermined	Undetermined	Undetermined	Undetermined	Undetermined	Undetermined	Undetermined	Undetermined	Undetermined	Undetermined	Undetermined	Undetermined	Undetermined	Undetermined	Undetermined	Undetermined	Undetermined	Undetermined	Undetermined	Undetermined	Undetermined	Undetermined	Undetermined
hsa-miR-382	Undetermined	Undetermined	Undetermined	Undetermined	Undetermined	Undetermined	Undetermined	Undetermined	Undetermined	Undetermined	Undetermined	Undetermined	Undetermined	Undetermined	Undetermined	Undetermined	Undetermined	Undetermined	Undetermined	Undetermined	Undetermined	Undetermined	Undetermined	Undetermined	Undetermined
hsa-miR-383	Undetermined	Undetermined	Undetermined	Undetermined	Undetermined	Undetermined	Undetermined	Undetermined	Undetermined	Undetermined	Undetermined	Undetermined	Undetermined	Undetermined	Undetermined	Undetermined	Undetermined	Undetermined	Undetermined	Undetermined	Undetermined	Undetermined	Undetermined	Undetermined	Undetermined
hsa-miR-409-5p	Undetermined	Undetermined	Undetermined	Undetermined	Undetermined	Undetermined	Undetermined	Undetermined	Undetermined	Undetermined	Undetermined	Undetermined	Undetermined	Undetermined	Undetermined	Undetermined	Undetermined	Undetermined	Undetermined	Undetermined	Undetermined	Undetermined	Undetermined	Undetermined	Undetermined
hsa-miR-410	Undetermined	Undetermined	Undetermined	Undetermined	Undetermined	Undetermined	Undetermined	Undetermined	Undetermined	Undetermined	Undetermined	Undetermined	Undetermined	Undetermined	Undetermined	Undetermined	Undetermined	35.877316	33.822983	Undetermined	Undetermined	Undetermined	Undetermined	Undetermined	Undetermined
hsa-miR-411	Undetermined	Undetermined	Undetermined	Undetermined	Undetermined	Undetermined	Undetermined	Undetermined	Undetermined	Undetermined	Undetermined	Undetermined	Undetermined	Undetermined	Undetermined	Undetermined	Undetermined	Undetermined	Undetermined	33.649216	Undetermined	Undetermined	Undetermined	Undetermined	Undetermined
hsa-miR-422a	Undetermined	Undetermined	Undetermined	Undetermined	Undetermined	Undetermined	Undetermined	Undetermined	Undetermined	Undetermined	Undetermined	Undetermined	Undetermined	Undetermined	Undetermined	Undetermined	Undetermined	Undetermined	Undetermined	Undetermined	Undetermined	Undetermined	35.696198	33.981808	34.082684
hsa-miR-423-5p	Undetermined	Undetermined	Undetermined	Undetermined	Undetermined	Undetermined	Undetermined	Undetermined	Undetermined	Undetermined	Undetermined	Undetermined	Undetermined	Undetermined	33.17274	34.07939	30.50673	31.906767	Undetermined	Undetermined	Undetermined	Undetermined	34.43966	33.42626	Undetermined
hsa-miR-424	Undetermined	Undetermined	Undetermined	Undetermined	Undetermined	Undetermined	Undetermined	Undetermined	Undetermined	Undetermined	Undetermined	Undetermined	Undetermined	Undetermined	Undetermined	Undetermined	32.695827	Undetermined	Undetermined	Undetermined	Undetermined	Undetermined	Undetermined	Undetermined	Undetermined
hsa-miR-425-5p	Undetermined	34.001392	Undetermined	Undetermined	Undetermined	Undetermined	Undetermined	33.175102	Undetermined	Undetermined	Undetermined	32.824707	Undetermined	Undetermined	Undetermined	Undetermined	Undetermined	Undetermined	30.829088	Undetermined	33.853912	Undetermined	31.7068	Undetermined	Undetermined
hsa-miR-429	Undetermined	Undetermined	Undetermined	Undetermined	Undetermined	Undetermined	Undetermined	Undetermined	Undetermined	Undetermined	33.73193	Undetermined	Undetermined	Undetermined	Undetermined	Undetermined	Undetermined	Undetermined	Undetermined	Undetermined	Undetermined	Undetermined	34.060448	Undetermined	36.231262
hsa-miR-431	Undetermined	Undetermined	Undetermined	Undetermined	Undetermined	Undetermined	Undetermined	Undetermined	Undetermined	Undetermined	Undetermined	Undetermined	Undetermined	Undetermined	Undetermined	Undetermined	Undetermined	Undetermined	Undetermined	Undetermined	Undetermined	Undetermined	Undetermined	Undetermined	Undetermined
hsa-miR-433	Undetermined	Undetermined	Undetermined	Undetermined	Undetermined	Undetermined	Undetermined	Undetermined	Undetermined	Undetermined	Undetermined	Undetermined	Undetermined	Undetermined	Undetermined	Undetermined	Undetermined	Undetermined	Undetermined	Undetermined	31.65124	Undetermined	Undetermined	Undetermined	Undetermined
hsa-miR-449	Undetermined	Undetermined	Undetermined	Undetermined	Undetermined	Undetermined	Undetermined	Undetermined	Undetermined	Undetermined	Undetermined	Undetermined	Undetermined	Undetermined	Undetermined	Undetermined	Undetermined	Undetermined	Undetermined	Undetermined	Undetermined	Undetermined	Undetermined	Undetermined	Undetermined
hsa-miR-449b	Undetermined	Undetermined	Undetermined	Undetermined	Undetermined	Undetermined	Undetermined	Undetermined	Undetermined	Undetermined	Undetermined	Undetermined	Undetermined	Undetermined	Undetermined	Undetermined	Undetermined	Undetermined	Undetermined	Undetermined	Undetermined	Undetermined	Undetermined	Undetermined	Undetermined
hsa-miR-450a	Undetermined	Undetermined	Undetermined	Undetermined	Undetermined	Undetermined	Undetermined	Undetermined	Undetermined	Undetermined	Undetermined	Undetermined	Undetermined	Undetermined	Undetermined	Undetermined	Undetermined	Undetermined	Undetermined	Undetermined	Undetermined	Undetermined	Undetermined	Undetermined	Undetermined
hsa-miR-450b-3p	Undetermined	Undetermined	Undetermined	Undetermined	Undetermined	Undetermined	Undetermined	Undetermined	Undetermined	Undetermined	Undetermined	Undetermined	Undetermined	Undetermined	Undetermined	Undetermined	Undetermined	Undetermined	Undetermined	Undetermined	Undetermined	Undetermined	Undetermined	Undetermined	Undetermined
hsa-miR-450b-5p	Undetermined	Undetermined	Undetermined	Undetermined	Undetermined	Undetermined	Undetermined	35.548634	Undetermined	Undetermined	Undetermined	Undetermined	Undetermined	35.432873	Undetermined	Undetermined	Undetermined	Undetermined	Undetermined	Undetermined	Undetermined	Undetermined	Undetermined	Undetermined	Undetermined
mmu-miR-451	32.923424	28.827513	32.80635	32.740017	31.607803	31.162357	32.955944	31.2935	28.54962	28.469702	28.293531	Undetermined	28.848713	33.10447	33.031315	30.336113	24.860493	26.136625	Undetermined	31.984392	31.966827	31.976957	25.801779	26.524267	23.623281
hsa-miR-452	Undetermined	Undetermined	Undetermined	Undetermined	Undetermined	Undetermined	Undetermined	Undetermined	Undetermined	Undetermined	Undetermined	Undetermined	Undetermined	Undetermined	Undetermined	Undetermined	Undetermined	Undetermined	Undetermined	Undetermined	31.916029	Undetermined	Undetermined	Undetermined	Undetermined
hsa-miR-453	Undetermined	Undetermined	Undetermined	Undetermined	Undetermined	Undetermined	Undetermined	Undetermined	Undetermined	Undetermined	Undetermined	Undetermined	Undetermined	Undetermined	Undetermined	Undetermined	Undetermined	Undetermined	Undetermined	Undetermined	Undetermined	Undetermined	Undetermined	Undetermined	Undetermined
hsa-miR-454	Undetermined	Undetermined	Undetermined	Undetermined	Undetermined	Undetermined	Undetermined	33.004005	Undetermined	Undetermined	Undetermined	Undetermined	31.183826	Undetermined	33.254143	Undetermined	29.982653	Undetermined	32.91635	Undetermined	Undetermined	Undetermined	33.616642	Undetermined	Undetermined
hsa-miR-455-3p	Undetermined	Undetermined	Undetermined	Undetermined	Undetermined	Undetermined	Undetermined	Undetermined	Undetermined	Undetermined	Undetermined	Undetermined	Undetermined	Undetermined	Undetermined	Undetermined	Undetermined	Undetermined	Undetermined	Undetermined	33.482212	Undetermined	Undetermined	Undetermined	Undetermined
hsa-miR-455	Undetermined	Undetermined	Undetermined	Undetermined	Undetermined	Undetermined	Undetermined	Undetermined	Undetermined	Undetermined	Undetermined	Undetermined	Undetermined	Undetermined	Undetermined	Undetermined	Undetermined	Undetermined	Undetermined	32.60716	Undetermined	Undetermined	Undetermined	Undetermined	Undetermined
hsa-miR-483-5p	Undetermined	29.07312	32.01139	Undetermined	33.209408	33.354465	Undetermined	32.856415	Undetermined	Undetermined	32.936493	Undetermined	Undetermined	29.569986	Undetermined	30.530514	30.723125	Undetermined	30.884026	Undetermined	30.150562	31.97624	Undetermined	32.374275	Undetermined
hsa-miR-484	31.846807	28.975319	30.897516	30.492643	30.505693	30.28329	Undetermined	29.272728	29.557663	29.732985	27.711012	30.989178	28.954758	28.800608	30.505651	28.870462	24.47598	26.972582	28.711508	30.060514	29.124825	29.521202	29.407366	28.231133	28.275597
hsa-miR-485-3p	35.45595	35.886024	33.82158	33.24288	Undetermined	Undetermined	35.555595	35.727222	33.43918	33.078693	32.471664	Undetermined	33.5038	Undetermined	33.097668	Undetermined	32.785736	Undetermined	Undetermined	31.515501	33.800182	34.00976	32.134846	Undetermined	Undetermined
hsa-miR-485-5p	Undetermined	Undetermined	Undetermined	Undetermined	Undetermined	Undetermined	Undetermined	Undetermined	Undetermined	Undetermined	Undetermined	Undetermined	Undetermined	Undetermined	Undetermined	Undetermined	Undetermined	Undetermined	Undetermined	Undetermined	Undetermined	Undetermined	Undetermined	Undetermined	Undetermined
hsa-miR-486-3p	Undetermined	Undetermined	Undetermined	Undetermined	Undetermined	Undetermined	Undetermined	Undetermined	Undetermined	Undetermined	33.70707	Undetermined	Undetermined	Undetermined	Undetermined	Undetermined	Undetermined	Undetermined	Undetermined	Undetermined	Undetermined	Undetermined	Undetermined	Undetermined	Undetermined
hsa-miR-486	Undetermined	Undetermined	34.670727	32.97329	33.77336	33.246937	Undetermined	34.23068	Undetermined	Undetermined	Undetermined	33.336716	32.720722	33.96926	Undetermined	31.623566	31.104235	31.29936	Undetermined	Undetermined	33.073757	Undetermined	33.811577	Undetermined	31.21847
hsa-miR-487a	Undetermined	Undetermined	Undetermined	Undetermined	Undetermined	Undetermined	Undetermined	Undetermined	Undetermined	Undetermined	Undetermined	Undetermined	Undetermined	Undetermined	Undetermined	Undetermined	Undetermined	Undetermined	Undetermined	Undetermined	Undetermined	Undetermined	Undetermined	Undetermined	Undetermined
hsa-miR-487b	Undetermined	Undetermined	Undetermined	Undetermined	Undetermined	Undetermined	Undetermined	Undetermined	Undetermined	Undetermined	Undetermined	Undetermined	Undetermined	Undetermined	Undetermined	Undetermined	Undetermined	Undetermined	Undetermined	Undetermined	Undetermined	Undetermined	Undetermined	Undetermined	Undetermined
hsa-miR-488	Undetermined	Undetermined	Undetermined	Undetermined	Undetermined	Undetermined	Undetermined	Undetermined	Undetermined	Undetermined	Undetermined	Undetermined	Undetermined	Undetermined	Undetermined	Undetermined	Undetermined	Undetermined	Undetermined	Undetermined	Undetermined	Undetermined	Undetermined	Undetermined	Undetermined
hsa-miR-489	Undetermined	Undetermined	Undetermined	Undetermined	Undetermined	Undetermined	Undetermined	Undetermined	31.873035	Undetermined	Undetermined	Undetermined	Undetermined	Undetermined	Undetermined	Undetermined	Undetermined	Undetermined	Undetermined	Undetermined	Undetermined	Undetermined	Undetermined	Undetermined	Undetermined
hsa-miR-490	Undetermined	Undetermined	Undetermined	Undetermined	Undetermined	Undetermined	Undetermined	Undetermined	Undetermined	Undetermined	Undetermined	Undetermined	Undetermined	Undetermined	Undetermined	Undetermined	Undetermined	Undetermined	Undetermined	Undetermined	Undetermined	Undetermined	Undetermined	Undetermined	Undetermined
hsa-miR-491-3p	Undetermined	Undetermined	Undetermined	Undetermined	Undetermined	Undetermined	Undetermined	Undetermined	Undetermined	Undetermined	Undetermined	Undetermined	Undetermined	Undetermined	Undetermined	Undetermined	Undetermined	Undetermined	Undetermined	Undetermined	Undetermined	Undetermined	Undetermined	Undetermined	Undetermined
mmu-miR-491	Undetermined	Undetermined	Undetermined	Undetermined	Undetermined	Undetermined	Undetermined	Undetermined	Undetermined	Undetermined	Undetermined	Undetermined	Undetermined	Undetermined	Undetermined	Undetermined	33.422913	Undetermined	Undetermined	Undetermined	Undetermined	Undetermined	Undetermined	Undetermined	Undetermined
hsa-miR-493	Undetermined	Undetermined	Undetermined	Undetermined	Undetermined	Undetermined	Undetermined	Undetermined	Undetermined	Undetermined	Undetermined	Undetermined	Undetermined	Undetermined	Undetermined	Undetermined	Undetermined	Undetermined	Undetermined	Undetermined	Undetermined	Undetermined	Undetermined	Undetermined	Undetermined
hsa-miR-494	Undetermined	Undetermined	Undetermined	Undetermined	Undetermined	Undetermined	Undetermined	Undetermined	Undetermined	Undetermined	Undetermined	Undetermined	Undetermined	Undetermined	Undetermined	Undetermined	Undetermined	Undetermined	Undetermined	Undetermined	Undetermined	Undetermined	Undetermined	Undetermined	Undetermined
mmu-miR-495	Undetermined	Undetermined	Undetermined	Undetermined	Undetermined	Undetermined	Undetermined	Undetermined	Undetermined	Undetermined	Undetermined	Undetermined	Undetermined	Undetermined	Undetermined	Undetermined	32.482	Undetermined	Undetermined	Undetermined	Undetermined	Undetermined	Undetermined	Undetermined	Undetermined
mmu-miR-496	Undetermined	Undetermined	Undetermined	Undetermined	Undetermined	Undetermined	Undetermined	Undetermined	Undetermined	Undetermined	Undetermined	Undetermined	Undetermined	Undetermined	Undetermined	Undetermined	Undetermined	Undetermined	Undetermined	Undetermined	Undetermined	Undetermined	Undetermined	Undetermined	Undetermined
hsa-miR-499-3p	Undetermined	Undetermined	Undetermined	Undetermined	Undetermined	Undetermined	Undetermined	Undetermined	Undetermined	Undetermined	Undetermined	Undetermined	Undetermined	Undetermined	Undetermined	Undetermined	Undetermined	Undetermined	Undetermined	Undetermined	Undetermined	Undetermined	Undetermined	Undetermined	Undetermined
mmu-miR-499	Undetermined	Undetermined	Undetermined	Undetermined	Undetermined	Undetermined	Undetermined	Undetermined	Undetermined	Undetermined	Undetermined	Undetermined	Undetermined	Undetermined	Undetermined	Undetermined	Undetermined	Undetermined	Undetermined	Undetermined	Undetermined	Undetermined	Undetermined	Undetermined	Undetermined
hsa-miR-500	Undetermined	Undetermined	Undetermined	Undetermined	Undetermined	Undetermined	Undetermined	Undetermined	Undetermined	Undetermined	Undetermined	Undetermined	Undetermined	Undetermined	Undetermined	Undetermined	Undetermined	Undetermined	Undetermined	Undetermined	Undetermined	Undetermined	Undetermined	Undetermined	Undetermined
hsa-miR-501-3p	Undetermined	Undetermined	Undetermined	Undetermined	Undetermined	Undetermined	Undetermined	Undetermined	Undetermined	Undetermined	Undetermined	Undetermined	Undetermined	Undetermined	Undetermined	Undetermined	Undetermined	Undetermined	Undetermined	Undetermined	Undetermined	Undetermined	Undetermined	Undetermined	Undetermined
hsa-miR-501	Undetermined	Undetermined	Undetermined	Undetermined	Undetermined	Undetermined	Undetermined	Undetermined	Undetermined	Undetermined	Undetermined	Undetermined	Undetermined	Undetermined	Undetermined	Undetermined	Undetermined	Undetermined	Undetermined	Undetermined	Undetermined	Undetermined	Undetermined	Undetermined	Undetermined
hsa-miR-502-3p	Undetermined	Undetermined	Undetermined	Undetermined	Undetermined	Undetermined	Undetermined	Undetermined	Undetermined	Undetermined	Undetermined	Undetermined	Undetermined	Undetermined	Undetermined	Undetermined	33.959194	Undetermined	Undetermined	Undetermined	Undetermined	Undetermined	Undetermined	34.87926	Undetermined
hsa-miR-502	Undetermined	Undetermined	Undetermined	Undetermined	Undetermined	Undetermined	Undetermined	Undetermined	Undetermined	Undetermined	Undetermined	Undetermined	Undetermined	Undetermined	Undetermined	Undetermined	Undetermined	Undetermined	Undetermined	Undetermined	Undetermined	Undetermined	Undetermined	Undetermined	Undetermined
hsa-miR-503	Undetermined	Undetermined	Undetermined	Undetermined	Undetermined	Undetermined	Undetermined	Undetermined	Undetermined	Undetermined	Undetermined	Undetermined	Undetermined	Undetermined	Undetermined	Undetermined	Undetermined	Undetermined	Undetermined	Undetermined	Undetermined	Undetermined	Undetermined	Undetermined	Undetermined
hsa-miR-504	Undetermined	Undetermined	Undetermined	Undetermined	Undetermined	Undetermined	Undetermined	Undetermined	Undetermined	Undetermined	Undetermined	Undetermined	Undetermined	Undetermined	Undetermined	Undetermined	Undetermined	Undetermined	Undetermined	Undetermined	Undetermined	Undetermined	Undetermined	Undetermined	Undetermined
hsa-miR-505	Undetermined	Undetermined	Undetermined	Undetermined	Undetermined	Undetermined	Undetermined	Undetermined	Undetermined	32.831432	Undetermined	Undetermined	Undetermined	Undetermined	Undetermined	Undetermined	Undetermined	Undetermined	Undetermined	Undetermined	Undetermined	Undetermined	Undetermined	Undetermined	Undetermined
hsa-miR-507	38.222763	Undetermined	Undetermined	Undetermined	Undetermined	Undetermined	Undetermined	Undetermined	Undetermined	Undetermined	Undetermined	Undetermined	Undetermined	Undetermined	Undetermined	Undetermined	Undetermined	Undetermined	Undetermined	Undetermined	Undetermined	Undetermined	Undetermined	Undetermined	Undetermined
hsa-miR-508	Undetermined	Undetermined	Undetermined	Undetermined	Undetermined	Undetermined	Undetermined	Undetermined	Undetermined	Undetermined	Undetermined	Undetermined	Undetermined	Undetermined	Undetermined	Undetermined	Undetermined	Undetermined	Undetermined	Undetermined	Undetermined	Undetermined	Undetermined	Undetermined	Undetermined
hsa-miR-508-5p	Undetermined	Undetermined	Undetermined	Undetermined	Undetermined	Undetermined	Undetermined	Undetermined	Undetermined	Undetermined	Undetermined	Undetermined	Undetermined	Undetermined	Undetermined	Undetermined	Undetermined	Undetermined	Undetermined	Undetermined	Undetermined	Undetermined	Undetermined	Undetermined	Undetermined
hsa-miR-509-5p	Undetermined	Undetermined	Undetermined	Undetermined	Undetermined	Undetermined	Undetermined	Undetermined	Undetermined	Undetermined	Undetermined	Undetermined	Undetermined	Undetermined	Undetermined	Undetermined	Undetermined	Undetermined	Undetermined	Undetermined	Undetermined	Undetermined	Undetermined	Undetermined	Undetermined
hsa-miR-510	Undetermined	Undetermined	Undetermined	Undetermined	Undetermined	Undetermined	Undetermined	Undetermined	Undetermined	Undetermined	Undetermined	Undetermined	Undetermined	Undetermined	Undetermined	Undetermined	Undetermined	Undetermined	Undetermined	Undetermined	Undetermined	Undetermined	Undetermined	Undetermined	Undetermined
hsa-miR-512-3p	Undetermined	Undetermined	Undetermined	Undetermined	Undetermined	Undetermined	Undetermined	Undetermined	Undetermined	Undetermined	Undetermined	Undetermined	Undetermined	Undetermined	Undetermined	Undetermined	Undetermined	Undetermined	Undetermined	Undetermined	Undetermined	Undetermined	Undetermined	Undetermined	Undetermined
hsa-miR-512-5p	Undetermined	Undetermined	Undetermined	Undetermined	Undetermined	Undetermined	Undetermined	Undetermined	Undetermined	Undetermined	Undetermined	Undetermined	Undetermined	Undetermined	Undetermined	Undetermined	Undetermined	Undetermined	Undetermined	Undetermined	Undetermined	Undetermined	Undetermined	Undetermined	Undetermined
hsa-miR-513-5p	Undetermined	Undetermined	Undetermined	Undetermined	Undetermined	Undetermined	Undetermined	Undetermined	Undetermined	Undetermined	Undetermined	Undetermined	Undetermined	Undetermined	Undetermined	Undetermined	Undetermined	Undetermined	Undetermined	Undetermined	34.735996	Undetermined	Undetermined	Undetermined	Undetermined
hsa-miR-515-3p	Undetermined	Undetermined	Undetermined	Undetermined	Undetermined	Undetermined	Undetermined	Undetermined	Undetermined	Undetermined	Undetermined	Undetermined	Undetermined	Undetermined	Undetermined	Undetermined	Undetermined	Undetermined	Undetermined	Undetermined	Undetermined	Undetermined	Undetermined	Undetermined	Undetermined
hsa-miR-515-5p	Undetermined	Undetermined	Undetermined	Undetermined	Undetermined	Undetermined	Undetermined	Undetermined	Undetermined	Undetermined	37.240395	Undetermined	Undetermined	Undetermined	Undetermined	Undetermined	Undetermined	Undetermined	Undetermined	Undetermined	Undetermined	Undetermined	Undetermined	Undetermined	Undetermined
hsa-miR-516a-5p	Undetermined	Undetermined	Undetermined	Undetermined	Undetermined	Undetermined	Undetermined	Undetermined	Undetermined	Undetermined	Undetermined	Undetermined	Undetermined	Undetermined	Undetermined	Undetermined	Undetermined	Undetermined	Undetermined	Undetermined	Undetermined	Undetermined	Undetermined	Undetermined	Undetermined
hsa-miR-516b	Undetermined	Undetermined	Undetermined	Undetermined	Undetermined	Undetermined	Undetermined	Undetermined	Undetermined	Undetermined	Undetermined	Undetermined	Undetermined	Undetermined	Undetermined	Undetermined	Undetermined	Undetermined	Undetermined	Undetermined	Undetermined	Undetermined	Undetermined	Undetermined	Undetermined
hsa-miR-517a	Undetermined	33.772095	Undetermined	Undetermined	37.254734	Undetermined	Undetermined	Undetermined	Undetermined	Undetermined	Undetermined	Undetermined	Undetermined	Undetermined	Undetermined	Undetermined	Undetermined	Undetermined	Undetermined	Undetermined	Undetermined	34.947407	Undetermined	Undetermined	35.756104
hsa-miR-517c	Undetermined	Undetermined	Undetermined	Undetermined	Undetermined	Undetermined	Undetermined	Undetermined	Undetermined	33.24008	Undetermined	Undetermined	Undetermined	Undetermined	Undetermined	43.07454	35.216263	Undetermined	Undetermined	34.668705	Undetermined	Undetermined	Undetermined	Undetermined	Undetermined
hsa-miR-518a-3p	Undetermined	Undetermined	Undetermined	Undetermined	Undetermined	Undetermined	Undetermined	Undetermined	Undetermined	Undetermined	Undetermined	Undetermined	Undetermined	Undetermined	Undetermined	Undetermined	Undetermined	Undetermined	Undetermined	Undetermined	Undetermined	Undetermined	Undetermined	Undetermined	Undetermined
hsa-miR-518a-5p	Undetermined	Undetermined	Undetermined	Undetermined	Undetermined	Undetermined	Undetermined	Undetermined	Undetermined	Undetermined	Undetermined	Undetermined	Undetermined	Undetermined	Undetermined	Undetermined	Undetermined	Undetermined	Undetermined	Undetermined	Undetermined	Undetermined	Undetermined	Undetermined	Undetermined
hsa-miR-518b	Undetermined	Undetermined	Undetermined	Undetermined	Undetermined	Undetermined	Undetermined	Undetermined	Undetermined	Undetermined	Undetermined	Undetermined	Undetermined	Undetermined	Undetermined	Undetermined	Undetermined	Undetermined	Undetermined	Undetermined	Undetermined	Undetermined	Undetermined	Undetermined	Undetermined
hsa-miR-518c	Undetermined	Undetermined	Undetermined	Undetermined	Undetermined	Undetermined	Undetermined	Undetermined	Undetermined	Undetermined	Undetermined	Undetermined	Undetermined	Undetermined	Undetermined	Undetermined	Undetermined	Undetermined	Undetermined	Undetermined	Undetermined	Undetermined	Undetermined	Undetermined	Undetermined
hsa-miR-518d	32.64693	31.544844	32.4614	33.460114	32.399208	31.024483	Undetermined	34.50345	32.684753	33.909176	Undetermined	32.61235	32.108917	31.519215	34.726418	Undetermined	32.33359	31.730785	33.287678	Undetermined	31.342424	31.70856	Undetermined	32.57278	33.17026
hsa-miR-518d-5p	Undetermined	Undetermined	Undetermined	Undetermined	Undetermined	Undetermined	Undetermined	Undetermined	Undetermined	Undetermined	Undetermined	Undetermined	Undetermined	Undetermined	Undetermined	Undetermined	Undetermined	Undetermined	Undetermined	Undetermined	Undetermined	Undetermined	Undetermined	Undetermined	Undetermined
hsa-miR-518e	Undetermined	Undetermined	Undetermined	Undetermined	Undetermined	Undetermined	Undetermined	Undetermined	Undetermined	Undetermined	Undetermined	Undetermined	Undetermined	Undetermined	Undetermined	Undetermined	Undetermined	Undetermined	Undetermined	Undetermined	Undetermined	Undetermined	Undetermined	Undetermined	Undetermined
hsa-miR-518f	Undetermined	Undetermined	Undetermined	Undetermined	Undetermined	Undetermined	34.66622	Undetermined	Undetermined	Undetermined	Undetermined	Undetermined	Undetermined	Undetermined	Undetermined	Undetermined	Undetermined	41.971428	Undetermined	36.91626	Undetermined	Undetermined	35.926403	Undetermined	32.957424
hsa-miR-519a	Undetermined	Undetermined	Undetermined	36.70082	Undetermined	Undetermined	Undetermined	Undetermined	Undetermined	Undetermined	Undetermined	Undetermined	Undetermined	Undetermined	Undetermined	Undetermined	Undetermined	Undetermined	Undetermined	Undetermined	Undetermined	Undetermined	Undetermined	Undetermined	Undetermined
hsa-miR-519d	39.468864	Undetermined	Undetermined	Undetermined	Undetermined	Undetermined	36.02543	Undetermined	Undetermined	37.16634	Undetermined	Undetermined	Undetermined	38.533504	44.03174	40.851254	Undetermined	38.67741	Undetermined	37.021614	Undetermined	Undetermined	Undetermined	Undetermined	Undetermined
hsa-miR-519e	Undetermined	Undetermined	Undetermined	Undetermined	Undetermined	Undetermined	Undetermined	Undetermined	Undetermined	Undetermined	Undetermined	Undetermined	Undetermined	Undetermined	Undetermined	Undetermined	Undetermined	Undetermined	Undetermined	Undetermined	Undetermined	Undetermined	Undetermined	Undetermined	Undetermined
hsa-miR-520a	Undetermined	Undetermined	Undetermined	Undetermined	Undetermined	Undetermined	Undetermined	Undetermined	Undetermined	Undetermined	Undetermined	Undetermined	Undetermined	Undetermined	Undetermined	Undetermined	Undetermined	Undetermined	Undetermined	Undetermined	Undetermined	Undetermined	Undetermined	Undetermined	Undetermined
hsa-miR-520a#	Undetermined	Undetermined	Undetermined	Undetermined	Undetermined	Undetermined	Undetermined	Undetermined	Undetermined	Undetermined	Undetermined	Undetermined	Undetermined	Undetermined	Undetermined	Undetermined	Undetermined	Undetermined	Undetermined	Undetermined	Undetermined	Undetermined	Undetermined	Undetermined	Undetermined
hsa-miR-520d-5p	34.113796	33.37538	Undetermined	Undetermined	34.398598	33.895897	Undetermined	34.315853	33.02029	34.09981	Undetermined	Undetermined	Undetermined	32.572346	32.171246	35.963448	33.276997	Undetermined	34.4972	35.757324	34.161167	Undetermined	34.27029	Undetermined	Undetermined
hsa-miR-520g	Undetermined	Undetermined	Undetermined	Undetermined	Undetermined	Undetermined	Undetermined	Undetermined	Undetermined	Undetermined	Undetermined	Undetermined	Undetermined	Undetermined	Undetermined	Undetermined	Undetermined	Undetermined	Undetermined	Undetermined	Undetermined	Undetermined	34.818027	Undetermined	Undetermined
hsa-miR-521	Undetermined	Undetermined	Undetermined	Undetermined	35.39717	Undetermined	Undetermined	Undetermined	Undetermined	33.108295	Undetermined	32.95919	33.79312	34.11561	Undetermined	37.146603	Undetermined	Undetermined	Undetermined	Undetermined	Undetermined	Undetermined	Undetermined	35.097538	32.693024
hsa-miR-522	Undetermined	Undetermined	Undetermined	Undetermined	Undetermined	Undetermined	Undetermined	Undetermined	Undetermined	Undetermined	Undetermined	Undetermined	Undetermined	Undetermined	Undetermined	Undetermined	Undetermined	Undetermined	Undetermined	Undetermined	Undetermined	Undetermined	Undetermined	Undetermined	Undetermined
hsa-miR-523	Undetermined	Undetermined	Undetermined	Undetermined	Undetermined	Undetermined	Undetermined	Undetermined	Undetermined	Undetermined	Undetermined	Undetermined	Undetermined	Undetermined	Undetermined	Undetermined	Undetermined	Undetermined	Undetermined	Undetermined	Undetermined	Undetermined	33.09346	Undetermined	Undetermined
hsa-miR-524-5p	Undetermined	Undetermined	Undetermined	Undetermined	Undetermined	Undetermined	Undetermined	Undetermined	Undetermined	Undetermined	Undetermined	Undetermined	Undetermined	Undetermined	Undetermined	Undetermined	Undetermined	Undetermined	Undetermined	Undetermined	Undetermined	Undetermined	Undetermined	Undetermined	Undetermined
hsa-miR-525-3p	Undetermined	Undetermined	Undetermined	Undetermined	Undetermined	Undetermined	Undetermined	Undetermined	Undetermined	Undetermined	Undetermined	Undetermined	Undetermined	Undetermined	Undetermined	Undetermined	Undetermined	Undetermined	Undetermined	Undetermined	Undetermined	Undetermined	Undetermined	Undetermined	Undetermined
hsa-miR-525	Undetermined	Undetermined	Undetermined	Undetermined	Undetermined	Undetermined	Undetermined	Undetermined	Undetermined	Undetermined	Undetermined	Undetermined	Undetermined	Undetermined	Undetermined	Undetermined	Undetermined	Undetermined	Undetermined	Undetermined	Undetermined	Undetermined	Undetermined	Undetermined	Undetermined
hsa-miR-526b	Undetermined	Undetermined	Undetermined	Undetermined	Undetermined	Undetermined	Undetermined	Undetermined	Undetermined	Undetermined	Undetermined	Undetermined	Undetermined	Undetermined	Undetermined	Undetermined	Undetermined	Undetermined	Undetermined	Undetermined	Undetermined	Undetermined	Undetermined	Undetermined	Undetermined
hsa-miR-532-3p	Undetermined	Undetermined	Undetermined	Undetermined	Undetermined	Undetermined	Undetermined	Undetermined	Undetermined	Undetermined	Undetermined	Undetermined	Undetermined	Undetermined	Undetermined	Undetermined	32.036022	Undetermined	Undetermined	Undetermined	Undetermined	Undetermined	Undetermined	Undetermined	Undetermined
hsa-miR-532	Undetermined	Undetermined	Undetermined	Undetermined	Undetermined	Undetermined	Undetermined	Undetermined	Undetermined	35.21058	Undetermined	Undetermined	36.2042	Undetermined	Undetermined	35.501717	33.56936	Undetermined	Undetermined	Undetermined	33.20354	Undetermined	Undetermined	Undetermined	Undetermined
hsa-miR-539	Undetermined	Undetermined	Undetermined	Undetermined	Undetermined	Undetermined	Undetermined	Undetermined	Undetermined	Undetermined	Undetermined	Undetermined	Undetermined	Undetermined	Undetermined	Undetermined	Undetermined	Undetermined	Undetermined	Undetermined	Undetermined	Undetermined	Undetermined	Undetermined	Undetermined
hsa-miR-541	Undetermined	Undetermined	Undetermined	Undetermined	Undetermined	Undetermined	Undetermined	Undetermined	Undetermined	Undetermined	Undetermined	Undetermined	Undetermined	Undetermined	Undetermined	Undetermined	Undetermined	Undetermined	Undetermined	Undetermined	Undetermined	Undetermined	Undetermined	Undetermined	Undetermined
hsa-miR-542-3p	Undetermined	Undetermined	Undetermined	Undetermined	Undetermined	Undetermined	Undetermined	Undetermined	Undetermined	Undetermined	Undetermined	Undetermined	Undetermined	Undetermined	Undetermined	Undetermined	Undetermined	Undetermined	Undetermined	Undetermined	Undetermined	Undetermined	Undetermined	Undetermined	Undetermined
hsa-miR-542-5p	Undetermined	Undetermined	Undetermined	Undetermined	Undetermined	Undetermined	Undetermined	Undetermined	Undetermined	Undetermined	Undetermined	Undetermined	Undetermined	Undetermined	Undetermined	Undetermined	Undetermined	Undetermined	Undetermined	Undetermined	Undetermined	Undetermined	Undetermined	Undetermined	Undetermined
hsa-miR-544	Undetermined	Undetermined	Undetermined	Undetermined	Undetermined	Undetermined	Undetermined	Undetermined	Undetermined	Undetermined	Undetermined	Undetermined	Undetermined	Undetermined	Undetermined	Undetermined	Undetermined	Undetermined	Undetermined	Undetermined	Undetermined	Undetermined	Undetermined	Undetermined	Undetermined
hsa-miR-545	Undetermined	Undetermined	Undetermined	Undetermined	Undetermined	Undetermined	Undetermined	Undetermined	Undetermined	34.659935	Undetermined	Undetermined	Undetermined	Undetermined	Undetermined	Undetermined	Undetermined	Undetermined	Undetermined	Undetermined	Undetermined	Undetermined	Undetermined	Undetermined	Undetermined
hsa-miR-548a	Undetermined	Undetermined	Undetermined	33.152237	Undetermined	Undetermined	33.30219	33.20065	33.58592	Undetermined	34.4957	Undetermined	33.43781	32.799557	33.71973	Undetermined	Undetermined	Undetermined	Undetermined	32.955433	Undetermined	Undetermined	33.139233	32.700703	Undetermined
hsa-miR-548a-5p	Undetermined	Undetermined	Undetermined	Undetermined	Undetermined	Undetermined	Undetermined	Undetermined	Undetermined	Undetermined	Undetermined	Undetermined	Undetermined	Undetermined	Undetermined	Undetermined	Undetermined	Undetermined	Undetermined	Undetermined	Undetermined	Undetermined	Undetermined	Undetermined	Undetermined
hsa-miR-548b	Undetermined	Undetermined	Undetermined	Undetermined	Undetermined	Undetermined	Undetermined	Undetermined	Undetermined	Undetermined	Undetermined	Undetermined	Undetermined	Undetermined	Undetermined	Undetermined	Undetermined	Undetermined	Undetermined	Undetermined	Undetermined	Undetermined	Undetermined	Undetermined	Undetermined
hsa-miR-548b-5p	Undetermined	Undetermined	Undetermined	Undetermined	Undetermined	Undetermined	Undetermined	Undetermined	Undetermined	Undetermined	Undetermined	Undetermined	Undetermined	Undetermined	Undetermined	Undetermined	Undetermined	Undetermined	Undetermined	Undetermined	Undetermined	Undetermined	Undetermined	Undetermined	35.310158
hsa-miR-548c	33.270687	Undetermined	Undetermined	Undetermined	Undetermined	34.66078	38.177155	Undetermined	Undetermined	Undetermined	Undetermined	Undetermined	Undetermined	Undetermined	Undetermined	35.093487	33.311115	Undetermined	Undetermined	Undetermined	31.400969	32.475796	Undetermined	35.37391	35.089233
hsa-miR-548c-5p	Undetermined	Undetermined	Undetermined	Undetermined	Undetermined	Undetermined	Undetermined	Undetermined	Undetermined	Undetermined	Undetermined	Undetermined	Undetermined	Undetermined	Undetermined	Undetermined	Undetermined	Undetermined	Undetermined	Undetermined	Undetermined	Undetermined	Undetermined	Undetermined	Undetermined
hsa-miR-548d	Undetermined	Undetermined	Undetermined	Undetermined	Undetermined	Undetermined	Undetermined	Undetermined	Undetermined	Undetermined	Undetermined	Undetermined	Undetermined	Undetermined	Undetermined	Undetermined	Undetermined	Undetermined	Undetermined	Undetermined	Undetermined	Undetermined	Undetermined	Undetermined	Undetermined
hsa-miR-548d-5p	Undetermined	Undetermined	Undetermined	Undetermined	Undetermined	Undetermined	Undetermined	Undetermined	Undetermined	Undetermined	Undetermined	Undetermined	Undetermined	Undetermined	Undetermined	Undetermined	Undetermined	Undetermined	Undetermined	Undetermined	Undetermined	Undetermined	Undetermined	Undetermined	34.40294
hsa-miR-551b	Undetermined	Undetermined	Undetermined	Undetermined	Undetermined	Undetermined	Undetermined	Undetermined	Undetermined	Undetermined	Undetermined	Undetermined	Undetermined	Undetermined	Undetermined	Undetermined	Undetermined	Undetermined	Undetermined	Undetermined	Undetermined	Undetermined	Undetermined	Undetermined	Undetermined
hsa-miR-556-3p	Undetermined	Undetermined	Undetermined	Undetermined	Undetermined	Undetermined	Undetermined	Undetermined	Undetermined	Undetermined	Undetermined	Undetermined	Undetermined	Undetermined	Undetermined	Undetermined	Undetermined	Undetermined	Undetermined	Undetermined	Undetermined	Undetermined	Undetermined	Undetermined	Undetermined
hsa-miR-556-5p	Undetermined	Undetermined	Undetermined	Undetermined	Undetermined	Undetermined	Undetermined	Undetermined	Undetermined	Undetermined	Undetermined	Undetermined	Undetermined	Undetermined	Undetermined	Undetermined	Undetermined	Undetermined	Undetermined	Undetermined	Undetermined	Undetermined	Undetermined	Undetermined	Undetermined
hsa-miR-561	Undetermined	Undetermined	Undetermined	Undetermined	Undetermined	Undetermined	Undetermined	Undetermined	Undetermined	Undetermined	Undetermined	Undetermined	Undetermined	Undetermined	Undetermined	Undetermined	Undetermined	Undetermined	Undetermined	Undetermined	Undetermined	Undetermined	Undetermined	Undetermined	Undetermined
hsa-miR-570	Undetermined	Undetermined	Undetermined	Undetermined	Undetermined	Undetermined	Undetermined	Undetermined	Undetermined	Undetermined	Undetermined	Undetermined	Undetermined	Undetermined	Undetermined	Undetermined	Undetermined	Undetermined	Undetermined	Undetermined	Undetermined	Undetermined	Undetermined	Undetermined	Undetermined
hsa-miR-574-3p	Undetermined	30.88177	31.927322	31.45001	32.671055	31.616901	33.150246	32.01831	31.326742	32.056103	34.253796	32.559166	31.530128	30.79839	31.377954	34.0688	28.969275	33.82431	Undetermined	32.056786	30.896076	32.18638	30.825584	Undetermined	31.69013
hsa-miR-576-3p	Undetermined	Undetermined	Undetermined	Undetermined	Undetermined	Undetermined	Undetermined	Undetermined	Undetermined	Undetermined	Undetermined	Undetermined	Undetermined	Undetermined	Undetermined	Undetermined	Undetermined	Undetermined	Undetermined	Undetermined	Undetermined	Undetermined	Undetermined	Undetermined	Undetermined
hsa-miR-576-5p	Undetermined	Undetermined	Undetermined	Undetermined	Undetermined	Undetermined	Undetermined	Undetermined	Undetermined	Undetermined	Undetermined	Undetermined	Undetermined	Undetermined	Undetermined	Undetermined	Undetermined	Undetermined	Undetermined	Undetermined	Undetermined	Undetermined	Undetermined	Undetermined	Undetermined
hsa-miR-579	Undetermined	Undetermined	Undetermined	Undetermined	Undetermined	Undetermined	Undetermined	Undetermined	Undetermined	Undetermined	Undetermined	Undetermined	Undetermined	Undetermined	Undetermined	Undetermined	Undetermined	Undetermined	Undetermined	Undetermined	Undetermined	Undetermined	Undetermined	Undetermined	Undetermined
hsa-miR-582-3p	Undetermined	Undetermined	Undetermined	Undetermined	Undetermined	Undetermined	Undetermined	Undetermined	Undetermined	Undetermined	Undetermined	Undetermined	Undetermined	Undetermined	Undetermined	Undetermined	Undetermined	Undetermined	Undetermined	Undetermined	Undetermined	Undetermined	Undetermined	Undetermined	Undetermined
hsa-miR-582-5p	Undetermined	Undetermined	Undetermined	Undetermined	Undetermined	Undetermined	Undetermined	Undetermined	Undetermined	Undetermined	Undetermined	Undetermined	Undetermined	Undetermined	Undetermined	Undetermined	Undetermined	Undetermined	Undetermined	Undetermined	Undetermined	Undetermined	Undetermined	Undetermined	Undetermined
hsa-miR-589	Undetermined	Undetermined	Undetermined	Undetermined	Undetermined	Undetermined	Undetermined	Undetermined	Undetermined	Undetermined	Undetermined	Undetermined	Undetermined	Undetermined	Undetermined	Undetermined	Undetermined	Undetermined	Undetermined	Undetermined	Undetermined	Undetermined	Undetermined	Undetermined	Undetermined
hsa-miR-590-5p	Undetermined	33.88536	Undetermined	Undetermined	Undetermined	Undetermined	Undetermined	34.35831	Undetermined	34.4897	33.670517	Undetermined	Undetermined	33.86257	Undetermined	Undetermined	29.953337	32.89926	Undetermined	34.303524	32.53057	Undetermined	Undetermined	Undetermined	Undetermined
hsa-miR-597	33.334522	33.465656	Undetermined	Undetermined	Undetermined	Undetermined	Undetermined	Undetermined	29.924528	30.854465	33.397964	Undetermined	Undetermined	Undetermined	Undetermined	Undetermined	30.012884	29.850994	Undetermined	33.2018	Undetermined	Undetermined	30.307796	30.211014	30.463608
hsa-miR-598	Undetermined	Undetermined	Undetermined	Undetermined	Undetermined	Undetermined	32.42606	Undetermined	Undetermined	Undetermined	Undetermined	Undetermined	Undetermined	Undetermined	Undetermined	Undetermined	32.3613	32.1779	Undetermined	Undetermined	Undetermined	Undetermined	Undetermined	Undetermined	33.47645
mmu-miR-615	Undetermined	Undetermined	Undetermined	Undetermined	Undetermined	Undetermined	Undetermined	Undetermined	Undetermined	Undetermined	Undetermined	Undetermined	Undetermined	Undetermined	Undetermined	Undetermined	Undetermined	Undetermined	Undetermined	Undetermined	Undetermined	Undetermined	Undetermined	Undetermined	Undetermined
hsa-miR-615-5p	Undetermined	Undetermined	Undetermined	Undetermined	Undetermined	Undetermined	Undetermined	Undetermined	Undetermined	Undetermined	Undetermined	Undetermined	Undetermined	Undetermined	Undetermined	Undetermined	Undetermined	Undetermined	Undetermined	Undetermined	Undetermined	Undetermined	Undetermined	Undetermined	Undetermined
hsa-miR-616	Undetermined	Undetermined	Undetermined	Undetermined	Undetermined	Undetermined	Undetermined	Undetermined	Undetermined	Undetermined	Undetermined	Undetermined	Undetermined	Undetermined	Undetermined	Undetermined	Undetermined	Undetermined	Undetermined	Undetermined	Undetermined	Undetermined	Undetermined	Undetermined	Undetermined
hsa-miR-618	Undetermined	31.686493	Undetermined	Undetermined	Undetermined	Undetermined	Undetermined	Undetermined	35.005016	Undetermined	Undetermined	Undetermined	Undetermined	Undetermined	Undetermined	Undetermined	Undetermined	Undetermined	Undetermined	33.756447	Undetermined	Undetermined	Undetermined	Undetermined	39.83806
hsa-miR-624	Undetermined	Undetermined	Undetermined	Undetermined	Undetermined	Undetermined	Undetermined	Undetermined	Undetermined	Undetermined	Undetermined	Undetermined	Undetermined	Undetermined	Undetermined	Undetermined	Undetermined	Undetermined	Undetermined	Undetermined	Undetermined	Undetermined	Undetermined	Undetermined	Undetermined
hsa-miR-625	Undetermined	Undetermined	Undetermined	Undetermined	Undetermined	Undetermined	Undetermined	Undetermined	Undetermined	Undetermined	Undetermined	Undetermined	Undetermined	Undetermined	Undetermined	Undetermined	Undetermined	Undetermined	Undetermined	Undetermined	Undetermined	Undetermined	Undetermined	Undetermined	Undetermined
hsa-miR-627	Undetermined	Undetermined	Undetermined	Undetermined	Undetermined	Undetermined	Undetermined	Undetermined	Undetermined	Undetermined	Undetermined	39.040745	Undetermined	Undetermined	Undetermined	Undetermined	38.595665	Undetermined	Undetermined	Undetermined	Undetermined	Undetermined	Undetermined	Undetermined	Undetermined
hsa-miR-628-5p	Undetermined	Undetermined	Undetermined	35.70282	Undetermined	Undetermined	Undetermined	Undetermined	Undetermined	34.48749	32.765366	35.392914	Undetermined	38.76924	38.14597	35.516624	37.400417	41.135853	Undetermined	37.03205	Undetermined	34.00496	Undetermined	35.27001	Undetermined
hsa-miR-629	33.87402	Undetermined	Undetermined	Undetermined	Undetermined	Undetermined	Undetermined	Undetermined	Undetermined	Undetermined	Undetermined	36.007057	Undetermined	Undetermined	Undetermined	35.13079	Undetermined	Undetermined	35.717678	Undetermined	34.936657	Undetermined	Undetermined	Undetermined	Undetermined
hsa-miR-636	36.05284	Undetermined	34.887505	34.28765	Undetermined	Undetermined	Undetermined	34.464596	32.37385	Undetermined	Undetermined	34.924656	33.08143	31.974142	32.73356	Undetermined	Undetermined	32.820477	Undetermined	Undetermined	34.268646	Undetermined	33.689068	32.620243	31.619873
hsa-miR-642	Undetermined	Undetermined	Undetermined	Undetermined	Undetermined	Undetermined	Undetermined	Undetermined	Undetermined	Undetermined	Undetermined	Undetermined	Undetermined	Undetermined	Undetermined	Undetermined	Undetermined	Undetermined	Undetermined	Undetermined	Undetermined	Undetermined	Undetermined	Undetermined	Undetermined
hsa-miR-651	Undetermined	Undetermined	Undetermined	Undetermined	Undetermined	Undetermined	Undetermined	Undetermined	Undetermined	Undetermined	Undetermined	Undetermined	Undetermined	Undetermined	Undetermined	Undetermined	Undetermined	Undetermined	Undetermined	Undetermined	Undetermined	Undetermined	Undetermined	Undetermined	Undetermined
hsa-miR-652	Undetermined	Undetermined	Undetermined	Undetermined	Undetermined	Undetermined	Undetermined	36.740578	Undetermined	Undetermined	Undetermined	Undetermined	Undetermined	Undetermined	Undetermined	Undetermined	33.971878	Undetermined	Undetermined	Undetermined	Undetermined	Undetermined	Undetermined	Undetermined	36.298103
hsa-miR-653	Undetermined	Undetermined	Undetermined	Undetermined	Undetermined	Undetermined	Undetermined	Undetermined	Undetermined	Undetermined	Undetermined	Undetermined	Undetermined	Undetermined	Undetermined	Undetermined	Undetermined	Undetermined	Undetermined	Undetermined	Undetermined	Undetermined	Undetermined	Undetermined	Undetermined
hsa-miR-654-3p	Undetermined	Undetermined	Undetermined	Undetermined	Undetermined	Undetermined	Undetermined	Undetermined	Undetermined	Undetermined	Undetermined	Undetermined	Undetermined	Undetermined	Undetermined	Undetermined	Undetermined	Undetermined	Undetermined	Undetermined	Undetermined	Undetermined	Undetermined	Undetermined	Undetermined
hsa-miR-654	Undetermined	Undetermined	Undetermined	Undetermined	Undetermined	Undetermined	Undetermined	Undetermined	Undetermined	Undetermined	Undetermined	Undetermined	Undetermined	Undetermined	Undetermined	Undetermined	Undetermined	Undetermined	Undetermined	Undetermined	Undetermined	Undetermined	Undetermined	Undetermined	Undetermined
hsa-miR-655	Undetermined	Undetermined	Undetermined	Undetermined	Undetermined	Undetermined	Undetermined	Undetermined	Undetermined	Undetermined	Undetermined	Undetermined	Undetermined	Undetermined	Undetermined	Undetermined	Undetermined	Undetermined	Undetermined	Undetermined	Undetermined	Undetermined	Undetermined	Undetermined	Undetermined
hsa-miR-660	Undetermined	Undetermined	Undetermined	Undetermined	Undetermined	Undetermined	Undetermined	Undetermined	Undetermined	Undetermined	Undetermined	Undetermined	Undetermined	Undetermined	Undetermined	Undetermined	Undetermined	32.280453	Undetermined	Undetermined	Undetermined	Undetermined	Undetermined	Undetermined	Undetermined
hsa-miR-671-3p	Undetermined	Undetermined	Undetermined	Undetermined	Undetermined	Undetermined	Undetermined	Undetermined	Undetermined	Undetermined	Undetermined	Undetermined	Undetermined	Undetermined	Undetermined	Undetermined	Undetermined	Undetermined	Undetermined	Undetermined	Undetermined	Undetermined	Undetermined	Undetermined	Undetermined
hsa-miR-672	Undetermined	Undetermined	Undetermined	Undetermined	Undetermined	Undetermined	Undetermined	Undetermined	Undetermined	Undetermined	Undetermined	Undetermined	Undetermined	Undetermined	Undetermined	Undetermined	Undetermined	Undetermined	Undetermined	Undetermined	Undetermined	Undetermined	Undetermined	Undetermined	Undetermined
hsa-miR-674	Undetermined	Undetermined	Undetermined	Undetermined	Undetermined	Undetermined	Undetermined	Undetermined	Undetermined	Undetermined	Undetermined	Undetermined	Undetermined	Undetermined	Undetermined	Undetermined	Undetermined	Undetermined	Undetermined	Undetermined	Undetermined	Undetermined	Undetermined	Undetermined	Undetermined
hsa-miR-708	Undetermined	Undetermined	Undetermined	Undetermined	Undetermined	Undetermined	Undetermined	Undetermined	Undetermined	Undetermined	33.61831	Undetermined	Undetermined	36.404377	Undetermined	Undetermined	Undetermined	33.415947	Undetermined	33.48999	37.458893	Undetermined	Undetermined	34.583656	32.667294
hsa-miR-744	Undetermined	Undetermined	Undetermined	Undetermined	Undetermined	Undetermined	Undetermined	Undetermined	Undetermined	Undetermined	Undetermined	Undetermined	Undetermined	Undetermined	Undetermined	Undetermined	31.81869	Undetermined	Undetermined	Undetermined	Undetermined	Undetermined	Undetermined	33.28304	Undetermined
hsa-miR-758	Undetermined	Undetermined	Undetermined	Undetermined	Undetermined	Undetermined	Undetermined	Undetermined	Undetermined	Undetermined	Undetermined	Undetermined	Undetermined	Undetermined	Undetermined	Undetermined	Undetermined	Undetermined	Undetermined	Undetermined	Undetermined	Undetermined	Undetermined	Undetermined	Undetermined
hsa-miR-871	Undetermined	Undetermined	Undetermined	Undetermined	Undetermined	Undetermined	Undetermined	Undetermined	Undetermined	Undetermined	Undetermined	Undetermined	Undetermined	Undetermined	Undetermined	Undetermined	Undetermined	Undetermined	Undetermined	Undetermined	Undetermined	Undetermined	Undetermined	Undetermined	Undetermined
hsa-miR-872	Undetermined	Undetermined	Undetermined	Undetermined	Undetermined	Undetermined	Undetermined	Undetermined	Undetermined	Undetermined	Undetermined	Undetermined	Undetermined	Undetermined	Undetermined	Undetermined	Undetermined	Undetermined	Undetermined	Undetermined	Undetermined	Undetermined	32.99735	Undetermined	Undetermined
hsa-miR-873	Undetermined	Undetermined	Undetermined	Undetermined	Undetermined	Undetermined	Undetermined	Undetermined	Undetermined	Undetermined	Undetermined	Undetermined	Undetermined	Undetermined	Undetermined	Undetermined	Undetermined	Undetermined	Undetermined	Undetermined	Undetermined	Undetermined	Undetermined	Undetermined	Undetermined
hsa-miR-874	Undetermined	Undetermined	Undetermined	Undetermined	Undetermined	Undetermined	Undetermined	Undetermined	Undetermined	Undetermined	Undetermined	Undetermined	Undetermined	Undetermined	Undetermined	Undetermined	Undetermined	Undetermined	Undetermined	Undetermined	Undetermined	Undetermined	Undetermined	Undetermined	Undetermined
hsa-miR-875-3p	Undetermined	Undetermined	Undetermined	Undetermined	Undetermined	Undetermined	Undetermined	Undetermined	Undetermined	Undetermined	Undetermined	Undetermined	Undetermined	Undetermined	Undetermined	Undetermined	Undetermined	Undetermined	Undetermined	Undetermined	Undetermined	Undetermined	Undetermined	Undetermined	Undetermined
hsa-miR-876-3p	Undetermined	Undetermined	Undetermined	Undetermined	Undetermined	Undetermined	Undetermined	Undetermined	Undetermined	Undetermined	Undetermined	Undetermined	Undetermined	Undetermined	Undetermined	Undetermined	Undetermined	Undetermined	Undetermined	Undetermined	Undetermined	Undetermined	Undetermined	Undetermined	Undetermined
hsa-miR-876-5p	Undetermined	Undetermined	Undetermined	Undetermined	Undetermined	Undetermined	Undetermined	Undetermined	Undetermined	Undetermined	Undetermined	Undetermined	Undetermined	Undetermined	Undetermined	Undetermined	Undetermined	Undetermined	Undetermined	Undetermined	Undetermined	Undetermined	Undetermined	Undetermined	Undetermined
hsa-miR-885-3p	Undetermined	Undetermined	Undetermined	Undetermined	Undetermined	Undetermined	Undetermined	Undetermined	Undetermined	Undetermined	Undetermined	Undetermined	Undetermined	Undetermined	Undetermined	Undetermined	Undetermined	Undetermined	Undetermined	Undetermined	Undetermined	Undetermined	Undetermined	Undetermined	Undetermined
hsa-miR-885-5p	35.528202	29.069712	Undetermined	Undetermined	32.12483	29.789938	Undetermined	31.368631	32.37752	Undetermined	30.667519	Undetermined	35.02191	29.742304	Undetermined	34.156055	29.445673	32.647945	29.91344	28.89165	29.926903	32.45797	32.820095	30.720875	31.077991
hsa-miR-886-3p	Undetermined	Undetermined	Undetermined	33.533722	Undetermined	Undetermined	Undetermined	Undetermined	Undetermined	Undetermined	Undetermined	Undetermined	Undetermined	Undetermined	Undetermined	Undetermined	33.432842	Undetermined	Undetermined	Undetermined	Undetermined	Undetermined	Undetermined	Undetermined	Undetermined
hsa-miR-886-5p	Undetermined	Undetermined	Undetermined	Undetermined	Undetermined	Undetermined	Undetermined	Undetermined	Undetermined	Undetermined	Undetermined	33.678543	Undetermined	Undetermined	Undetermined	Undetermined	34.295635	Undetermined	Undetermined	Undetermined	Undetermined	Undetermined	Undetermined	Undetermined	Undetermined
hsa-miR-887	Undetermined	Undetermined	Undetermined	Undetermined	Undetermined	Undetermined	Undetermined	Undetermined	Undetermined	Undetermined	Undetermined	Undetermined	Undetermined	Undetermined	Undetermined	Undetermined	Undetermined	Undetermined	Undetermined	Undetermined	Undetermined	Undetermined	Undetermined	Undetermined	Undetermined
hsa-miR-888	Undetermined	Undetermined	Undetermined	Undetermined	Undetermined	Undetermined	Undetermined	Undetermined	Undetermined	Undetermined	Undetermined	Undetermined	Undetermined	Undetermined	Undetermined	Undetermined	Undetermined	Undetermined	Undetermined	Undetermined	Undetermined	Undetermined	Undetermined	Undetermined	33.991253
hsa-miR-889	Undetermined	Undetermined	Undetermined	Undetermined	Undetermined	Undetermined	Undetermined	Undetermined	Undetermined	Undetermined	Undetermined	Undetermined	Undetermined	Undetermined	Undetermined	Undetermined	31.910656	Undetermined	Undetermined	Undetermined	32.62421	Undetermined	Undetermined	Undetermined	Undetermined
hsa-miR-890	Undetermined	Undetermined	Undetermined	Undetermined	Undetermined	Undetermined	Undetermined	Undetermined	Undetermined	Undetermined	Undetermined	Undetermined	Undetermined	Undetermined	Undetermined	Undetermined	Undetermined	Undetermined	Undetermined	Undetermined	Undetermined	Undetermined	Undetermined	Undetermined	Undetermined
hsa-miR-891a	Undetermined	Undetermined	Undetermined	Undetermined	Undetermined	Undetermined	Undetermined	Undetermined	Undetermined	Undetermined	Undetermined	Undetermined	Undetermined	Undetermined	Undetermined	Undetermined	Undetermined	Undetermined	Undetermined	Undetermined	Undetermined	Undetermined	Undetermined	Undetermined	Undetermined
hsa-miR-891b	Undetermined	Undetermined	Undetermined	Undetermined	Undetermined	Undetermined	Undetermined	Undetermined	Undetermined	Undetermined	Undetermined	Undetermined	Undetermined	Undetermined	Undetermined	Undetermined	Undetermined	Undetermined	Undetermined	Undetermined	Undetermined	Undetermined	Undetermined	Undetermined	Undetermined
hsa-miR-892a	Undetermined	Undetermined	Undetermined	Undetermined	Undetermined	Undetermined	Undetermined	Undetermined	Undetermined	Undetermined	Undetermined	Undetermined	Undetermined	Undetermined	Undetermined	Undetermined	Undetermined	Undetermined	Undetermined	Undetermined	Undetermined	Undetermined	Undetermined	Undetermined	Undetermined
hsa-miR-147	Undetermined	Undetermined	Undetermined	Undetermined	Undetermined	Undetermined	Undetermined	Undetermined	Undetermined	Undetermined	Undetermined	Undetermined	Undetermined	Undetermined	Undetermined	Undetermined	Undetermined	36.057724	Undetermined	Undetermined	Undetermined	Undetermined	Undetermined	Undetermined	Undetermined
hsa-miR-208	Undetermined	Undetermined	Undetermined	Undetermined	Undetermined	Undetermined	Undetermined	Undetermined	Undetermined	Undetermined	Undetermined	Undetermined	33.839306	Undetermined	Undetermined	Undetermined	Undetermined	33.750298	Undetermined	Undetermined	Undetermined	Undetermined	Undetermined	Undetermined	Undetermined
hsa-miR-211	Undetermined	Undetermined	Undetermined	Undetermined	Undetermined	Undetermined	Undetermined	Undetermined	Undetermined	Undetermined	Undetermined	Undetermined	31.885456	Undetermined	Undetermined	Undetermined	Undetermined	Undetermined	Undetermined	Undetermined	33.899845	Undetermined	Undetermined	Undetermined	Undetermined
hsa-miR-212	33.750027	Undetermined	Undetermined	Undetermined	Undetermined	Undetermined	34.658398	Undetermined	Undetermined	Undetermined	Undetermined	33.11737	Undetermined	33.65381	Undetermined	Undetermined	35.0944	32.339844	Undetermined	35.19938	Undetermined	Undetermined	31.514349	30.83899	31.694044
hsa-miR-219-1-3p	Undetermined	Undetermined	Undetermined	Undetermined	Undetermined	Undetermined	Undetermined	Undetermined	Undetermined	Undetermined	Undetermined	Undetermined	Undetermined	Undetermined	Undetermined	Undetermined	Undetermined	Undetermined	Undetermined	Undetermined	Undetermined	Undetermined	Undetermined	Undetermined	Undetermined
hsa-miR-219-2-3p	Undetermined	Undetermined	Undetermined	Undetermined	Undetermined	Undetermined	Undetermined	Undetermined	Undetermined	Undetermined	Undetermined	Undetermined	Undetermined	Undetermined	Undetermined	Undetermined	Undetermined	Undetermined	Undetermined	Undetermined	Undetermined	Undetermined	Undetermined	Undetermined	Undetermined
hsa-miR-220	Undetermined	Undetermined	Undetermined	Undetermined	Undetermined	Undetermined	Undetermined	Undetermined	Undetermined	Undetermined	Undetermined	Undetermined	Undetermined	Undetermined	Undetermined	Undetermined	Undetermined	Undetermined	Undetermined	Undetermined	Undetermined	Undetermined	Undetermined	Undetermined	Undetermined
hsa-miR-220b	Undetermined	Undetermined	Undetermined	Undetermined	Undetermined	Undetermined	Undetermined	Undetermined	35.15066	Undetermined	Undetermined	Undetermined	Undetermined	Undetermined	Undetermined	Undetermined	Undetermined	Undetermined	Undetermined	Undetermined	Undetermined	Undetermined	Undetermined	Undetermined	Undetermined
hsa-miR-220c	Undetermined	Undetermined	Undetermined	Undetermined	Undetermined	Undetermined	Undetermined	Undetermined	Undetermined	Undetermined	Undetermined	Undetermined	Undetermined	Undetermined	Undetermined	Undetermined	Undetermined	Undetermined	Undetermined	Undetermined	Undetermined	Undetermined	Undetermined	Undetermined	Undetermined
hsa-miR-298	Undetermined	Undetermined	Undetermined	Undetermined	Undetermined	Undetermined	Undetermined	Undetermined	Undetermined	Undetermined	Undetermined	Undetermined	Undetermined	Undetermined	Undetermined	Undetermined	Undetermined	Undetermined	Undetermined	Undetermined	Undetermined	Undetermined	Undetermined	Undetermined	Undetermined
hsa-miR-325	Undetermined	Undetermined	Undetermined	Undetermined	Undetermined	Undetermined	Undetermined	Undetermined	Undetermined	Undetermined	Undetermined	Undetermined	Undetermined	Undetermined	Undetermined	Undetermined	Undetermined	Undetermined	Undetermined	Undetermined	Undetermined	Undetermined	Undetermined	Undetermined	Undetermined
hsa-miR-346	Undetermined	Undetermined	Undetermined	Undetermined	Undetermined	Undetermined	Undetermined	Undetermined	Undetermined	Undetermined	Undetermined	Undetermined	Undetermined	Undetermined	Undetermined	Undetermined	Undetermined	Undetermined	Undetermined	Undetermined	Undetermined	Undetermined	Undetermined	Undetermined	Undetermined
hsa-miR-376c	Undetermined	Undetermined	Undetermined	Undetermined	Undetermined	Undetermined	Undetermined	Undetermined	Undetermined	Undetermined	Undetermined	Undetermined	34.331985	36.030342	Undetermined	Undetermined	34.206444	Undetermined	Undetermined	Undetermined	Undetermined	Undetermined	Undetermined	Undetermined	Undetermined
hsa-miR-384	Undetermined	Undetermined	Undetermined	Undetermined	Undetermined	Undetermined	Undetermined	Undetermined	Undetermined	Undetermined	Undetermined	Undetermined	Undetermined	Undetermined	Undetermined	Undetermined	Undetermined	Undetermined	Undetermined	Undetermined	Undetermined	Undetermined	Undetermined	Undetermined	Undetermined
hsa-miR-412	Undetermined	Undetermined	Undetermined	Undetermined	Undetermined	Undetermined	Undetermined	Undetermined	Undetermined	Undetermined	Undetermined	Undetermined	Undetermined	Undetermined	Undetermined	Undetermined	Undetermined	Undetermined	Undetermined	Undetermined	Undetermined	Undetermined	Undetermined	Undetermined	Undetermined
hsa-miR-448	Undetermined	Undetermined	Undetermined	Undetermined	Undetermined	Undetermined	Undetermined	33.553284	Undetermined	Undetermined	Undetermined	Undetermined	Undetermined	Undetermined	Undetermined	Undetermined	Undetermined	Undetermined	Undetermined	Undetermined	Undetermined	Undetermined	Undetermined	Undetermined	Undetermined
hsa-miR-492	Undetermined	Undetermined	Undetermined	Undetermined	Undetermined	Undetermined	Undetermined	Undetermined	Undetermined	Undetermined	Undetermined	Undetermined	Undetermined	Undetermined	Undetermined	Undetermined	Undetermined	Undetermined	Undetermined	Undetermined	Undetermined	Undetermined	Undetermined	Undetermined	Undetermined
hsa-miR-506	Undetermined	Undetermined	Undetermined	Undetermined	Undetermined	Undetermined	Undetermined	Undetermined	Undetermined	Undetermined	Undetermined	Undetermined	Undetermined	Undetermined	Undetermined	Undetermined	Undetermined	Undetermined	Undetermined	Undetermined	Undetermined	Undetermined	Undetermined	Undetermined	Undetermined
hsa-miR-509-3-5p	Undetermined	Undetermined	Undetermined	Undetermined	Undetermined	Undetermined	Undetermined	Undetermined	Undetermined	Undetermined	Undetermined	Undetermined	Undetermined	Undetermined	Undetermined	Undetermined	Undetermined	Undetermined	Undetermined	Undetermined	Undetermined	Undetermined	Undetermined	Undetermined	Undetermined
hsa-miR-511	Undetermined	Undetermined	Undetermined	Undetermined	Undetermined	Undetermined	Undetermined	Undetermined	Undetermined	Undetermined	Undetermined	Undetermined	Undetermined	Undetermined	Undetermined	Undetermined	Undetermined	32.872833	Undetermined	Undetermined	Undetermined	Undetermined	Undetermined	Undetermined	Undetermined
hsa-miR-517b	Undetermined	Undetermined	Undetermined	Undetermined	Undetermined	Undetermined	Undetermined	Undetermined	Undetermined	Undetermined	Undetermined	Undetermined	Undetermined	Undetermined	Undetermined	Undetermined	Undetermined	Undetermined	Undetermined	Undetermined	Undetermined	Undetermined	Undetermined	Undetermined	Undetermined
hsa-miR-519c	Undetermined	Undetermined	Undetermined	Undetermined	Undetermined	Undetermined	Undetermined	Undetermined	Undetermined	Undetermined	Undetermined	Undetermined	Undetermined	Undetermined	Undetermined	Undetermined	Undetermined	Undetermined	Undetermined	Undetermined	Undetermined	Undetermined	Undetermined	Undetermined	Undetermined
hsa-miR-520b	Undetermined	Undetermined	Undetermined	40.356064	Undetermined	Undetermined	Undetermined	Undetermined	Undetermined	34.963947	Undetermined	Undetermined	Undetermined	Undetermined	Undetermined	37.648808	39.235085	34.38999	Undetermined	Undetermined	Undetermined	Undetermined	Undetermined	Undetermined	34.966564
hsa-miR-520e	Undetermined	Undetermined	Undetermined	Undetermined	Undetermined	Undetermined	Undetermined	Undetermined	Undetermined	Undetermined	Undetermined	Undetermined	Undetermined	Undetermined	Undetermined	Undetermined	Undetermined	Undetermined	Undetermined	Undetermined	Undetermined	Undetermined	Undetermined	Undetermined	Undetermined
hsa-miR-520f	Undetermined	Undetermined	Undetermined	Undetermined	Undetermined	Undetermined	Undetermined	Undetermined	Undetermined	Undetermined	Undetermined	Undetermined	Undetermined	Undetermined	Undetermined	Undetermined	Undetermined	Undetermined	Undetermined	Undetermined	Undetermined	Undetermined	Undetermined	Undetermined	Undetermined

## Sheet: In_all_PDAC
	miRNAs detected in all the PDAC samples
miRNAs	ctr1	ctr2	ctr3	ctr4	ctr5	ctr6	ctr7	ctr8	CP1	CP2	CP3	CP4	CP5	CP6	CP7	CP8	PDAC1	PDAC2	PDAC3	PDAC4	PDAC5	PDAC6	PDAC7	PDAC8	PDAC9
U6 snRNA	31.793365	30.174482	35.211323	31.057808	32.66637	33.435448	42	34.682526	31.678104	33.189568	31.666058	31.43994	31.343342	26.698055	33.01724	31.277994	28.323305	30.334354	29.787523	34.148808	33.815666	27.746695	31.820261	32.463337	33.608505
U6 snRNA	31.919481	30.993738	34.669334	31.514816	33.53894	34.158363	34.19419	33.261288	31.806551	33.59681	31.661379	30.853172	31.134962	26.807814	32.6879	34.170887	27.644653	30.519205	30.428572	34.5492	36.582096	27.847952	31.095457	34.488544	33.30718
hsa-miR-16	29.18063	26.216734	29.26515	29.571278	27.943405	28.919945	31.53025	27.251894	27.602375	27.962187	27.06337	28.648342	26.372961	28.678745	28.868298	27.411934	23.690472	24.978863	28.28739	28.514532	26.974745	26.81165	26.996023	26.559711	24.489061
hsa-miR-17	30.455784	29.175451	30.093746	29.253681	28.829641	29.276451	42	28.399097	30.123476	28.23246	28.15226	29.21818	28.059155	29.975819	29.506952	30.69808	24.910929	27.96274	28.808851	28.639101	28.596762	28.991972	27.771149	27.762794	26.696228
hsa-miR-19a	37.066513	30.525257	42	31.779924	32.930614	35.629635	42	31.129566	31.354347	32.0444	30.39668	36.9303	31.67623	31.803782	33.69251	32.155155	27.214987	29.35384	32.377552	30.736734	32.68061	35.901997	30.899984	32.807365	30.46909
hsa-miR-19b	30.222961	27.322598	30.663172	29.410713	27.719103	28.890345	33.13397	27.906515	27.901844	27.642212	26.419403	28.462862	27.443071	28.244772	29.656971	27.466621	23.016874	25.28336	28.853453	27.717867	28.336548	27.143946	26.958754	26.808842	25.490843
hsa-miR-20a	30.031994	29.345844	42	30.827599	29.7448	34.017593	33.230125	29.187983	28.14755	28.014032	27.759182	33.089836	27.934029	42	29.21809	29.701063	24.96451	27.193771	29.907671	29.80135	29.311356	29.100336	27.616945	29.137022	26.660692
hsa-miR-20b	42	32.369934	42	36.65957	33.346474	33.045254	42	30.531187	42	42	32.493004	31.761461	30.4081	35.371902	32.979618	34.6377	28.352743	34.585968	31.702768	33.024952	31.69535	33.13501	30.466331	31.184145	30.010622
hsa-miR-21	33.856136	29.941746	42	39.67956	42	42	42	32.760483	29.247404	29.965176	29.275362	31.523819	42	30.503193	42	42	27.171082	28.76235	31.315767	30.545383	31.437874	29.64866	29.466665	29.828457	28.853773
hsa-miR-24	35.342796	28.356567	31.211416	30.235157	28.826212	29.857353	33.99284	28.027016	28.666664	28.819996	27.08674	29.194529	29.302824	28.622837	31.81927	29.595657	24.009148	27.414415	30.065826	28.42933	28.675209	27.22228	28.305344	29.51767	29.196985
hsa-miR-26a	42	31.060972	42	30.509079	32.722885	32.053886	32.955128	42	29.712631	29.98191	28.95957	30.818188	34.202854	31.183489	32.78673	42	28.30438	30.536722	33.993084	29.766178	33.58192	29.62492	32.983982	30.985687	32.488613
U6 snRNA	32.741703	31.101427	35.250023	31.662704	33.4651	33.63632	34.788193	33.69481	31.932535	33.37929	31.842175	31.368351	31.592344	26.904617	32.650112	31.757856	28.317429	30.552715	30.397142	33.510086	33.28674	27.692806	31.71683	33.103073	33.13986
U6 snRNA	32.38167	31.21238	34.336437	31.356485	32.97606	32.775024	33.731266	32.65185	32.07131	32.25756	32.39724	30.877363	31.844995	26.850096	32.55073	32.500256	28.118017	30.838394	29.791988	33.113655	34.243977	27.81644	32.57804	32.734505	33.065914
hsa-miR-29a	33.76373	31.774406	32.870125	31.360243	32.855724	39.504173	42	31.335646	31.074976	32.803844	31.281685	32.24492	42	32.87653	42	33.20592	28.719908	32.286533	34.282085	30.203178	32.266068	29.692436	31.35863	31.575535	33.001816
hsa-miR-30b	31.965332	32.700863	32.015472	31.41811	42	31.557577	31.808208	31.254345	28.898352	29.527008	28.394339	29.121693	30.93957	29.270952	30.558634	42	26.652086	29.786102	29.73439	28.682728	30.67349	27.628988	33.420067	29.81744	31.53664
hsa-miR-30c	33.34156	30.748224	32.582893	29.4243	31.982662	30.752945	34.046223	31.274931	27.91293	29.22681	28.373802	29.69768	29.546392	28.6873	31.285093	42	26.174345	28.975061	30.2956	27.79341	29.964699	26.907133	32.421192	29.997355	30.189875
hsa-miR-92a	31.591328	28.058023	32.272224	33.1878	31.195148	30.659739	42	30.631037	30.216677	29.574112	28.66191	30.439333	29.921686	30.504812	32.783527	30.388916	25.564695	26.082994	29.432478	29.439426	30.131475	31.476254	28.72323	27.761717	27.27633
mmu-miR-93	34.308987	31.06782	31.882494	34.736294	32.100777	42	42	42	32.795284	32.340904	31.154127	32.968952	31.691698	42	42	31.27055	26.873682	29.360758	34.119617	31.786745	32.22881	31.4067	32.245674	30.443733	30.114534
hsa-miR-106a	31.928345	28.76053	29.155704	31.208134	29.021118	29.087637	33.219994	29.355703	30.155226	28.33534	27.782705	29.38961	27.570992	29.141468	30.511086	29.944855	24.877302	28.653868	28.698898	30.03076	28.67635	29.35132	27.231794	27.399282	26.382385
hsa-miR-122	31.234453	30.846853	31.216557	32.809685	32.805653	28.810148	32.01424	31.486645	28.389318	28.374891	28.098707	32.88928	30.874174	26.227638	42	42	26.577002	29.431768	27.979982	26.508024	29.330772	25.014128	27.894209	27.94856	27.525255
hsa-miR-126	27.80939	27.76853	27.749905	27.33262	28.347252	27.353998	29.591904	27.351334	25.50705	26.659063	26.545078	28.880444	27.881435	26.610863	29.38887	30.258827	24.659	26.640924	26.896122	26.462955	26.275095	25.651356	27.238625	29.431084	27.36486
hsa-miR-142-3p	33.212734	31.603931	33.219513	30.900764	42	32.374886	42	33.340477	28.709694	28.86463	27.33734	28.160864	30.90952	31.379827	30.818483	42	26.50445	29.328894	30.68499	29.724483	29.923615	33.47718	31.68664	29.34317	30.056662
hsa-miR-145	33.362423	42	33.384533	33.55823	34.490223	34.415924	42	42	29.36391	29.0795	30.967329	32.38512	34.340275	31.604223	34.694572	42	27.810957	30.561699	33.31389	30.789612	31.79021	31.028198	29.452688	32.310013	31.434233
hsa-miR-146a	31.75118	26.6927	31.684757	29.85705	30.549534	30.11232	34.58031	27.892221	28.467285	28.45982	27.415182	29.154423	30.346607	29.306324	29.14116	29.992458	26.124823	27.461126	28.235826	28.758081	27.892817	27.271711	30.65499	28.871016	30.31407
hsa-miR-146b	34.93566	31.660093	33.26429	42	31.858513	42	42	30.6407	31.54033	42	31.279917	32.18357	31.82434	42	33.14392	33.503555	29.375381	31.119076	29.701189	29.5243	30.437904	33.01551	32.58438	30.44504	34.01387
hsa-miR-150	29.43474	27.76923	31.122314	27.22437	29.728785	28.084827	31.467852	27.973213	27.652344	28.200409	26.533087	25.755787	28.714508	28.87491	26.890402	32.293205	25.998594	29.977537	27.22564	27.655628	27.337038	30.040136	31.318563	28.94202	29.292032
hsa-miR-191	29.985268	28.78911	31.496464	30.269032	30.922857	31.045132	31.57001	29.319458	29.887592	29.44732	28.33473	28.83311	29.014149	28.4382	29.92955	32.40139	25.96314	29.639748	29.243324	29.945938	29.577602	28.409458	30.936666	29.418015	30.110537
hsa-miR-192	32.266514	33.28071	42	42	42	32.985283	42	32.483337	42	33.503525	42	42	42	29.553343	32.82162	42	29.55509	32.616436	29.89116	30.722208	32.7825	27.268723	32.819675	30.926512	31.71783
hsa-miR-193b	42	31.746685	32.644367	32.23841	31.137232	42	42	33.064037	32.478672	32.79793	32.771286	31.589922	34.554104	42	31.799347	34.253307	30.927208	34.35273	31.795465	31.461252	33.088646	35.045734	33.449333	32.112312	34.787464
hsa-miR-195	37.81519	36.508408	40.05371	42	36.635582	36.95856	42	33.16887	42	33.172028	32.63517	32.62921	31.388763	32.738686	33.40563	32.307526	28.95961	30.132841	32.685894	33.173462	32.402824	33.140823	31.012896	31.59318	29.440758
hsa-miR-197	42	29.815569	32.490993	42	31.308332	32.222057	35.36271	32.327744	31.89148	42	33.480232	31.087234	42	42	42	34.29817	27.22932	31.430853	31.947237	31.814743	31.8637	34.679745	30.970394	31.990488	30.484837
hsa-miR-222	31.050964	27.805923	31.022835	28.541466	29.578165	29.182909	42	27.683369	29.394247	29.886467	28.805569	28.183876	28.846136	28.9818	29.910746	31.403852	26.781391	29.124243	29.209875	30.581615	27.670681	28.998058	29.684383	29.954727	29.967936
hsa-miR-223	28.28861	25.68026	28.998634	28.81884	26.62415	27.327908	31.118162	25.922792	26.9865	25.647419	24.633347	26.547985	24.832726	27.17872	28.251188	27.421917	18.842674	25.365934	26.28195	25.46363	25.914145	27.393051	24.398659	26.933565	25.031502
hsa-miR-320	32.186363	27.197334	29.654533	31.03047	30.920437	29.364298	31.952408	29.825916	29.89253	29.931099	30.00823	29.527056	29.97261	29.464176	29.858519	29.628195	26.705141	27.615871	29.182858	28.887882	29.386568	29.408207	29.344488	29.502665	29.430428
hsa-miR-342-3p	29.880508	29.07277	30.930635	29.724625	31.182074	31.169437	32.00314	29.633385	30.254515	31.695528	29.056227	28.7212	30.98404	29.511068	29.678335	32.730877	28.19349	31.719107	29.727612	31.131826	29.07736	30.741446	31.668161	30.610712	30.847317
hsa-miR-484	31.846807	28.975319	30.897516	30.492643	30.505693	30.28329	42	29.272728	29.557663	29.732985	27.711012	30.989178	28.954758	28.800608	30.505651	28.870462	24.47598	26.972582	28.711508	30.060514	29.124825	29.521202	29.407366	28.231133	28.275597
hsa-miR-885-5p	35.528202	29.069712	42	42	32.12483	29.789938	42	31.368631	32.37752	42	30.667519	42	35.02191	29.742304	42	34.156055	29.445673	32.647945	29.91344	28.89165	29.926903	32.45797	32.820095	30.720875	31.077991

## Sheet: t-test
miRs present in all nine PDAC plasma samples	Ct - Ct hsa-miR19b				t-test				Benjamini-Hochberg FDR
	Mean ctrl n=8	Mean CP n=8	Mean PDAC n=9		PDAC vs ctrl	PDAC vs CP	CP vs ctrl		PDAC vs ctrl	PDAC vs CP	CP vs ctrl
hsa-miR-195	8.733867875	5.879907125	4.77020011111111		0.0000857249304750781	0.360449177049553	0.0624885944810764		0.00308609749710281	0.682956335462311	0.874997359844962
hsa-miR-21	8.6210685	6.65964975	3.04661377777778		0.00190633395652904	0.09028641723602	0.468459446221036		0.0343140112175227	0.577158348315709	0.90668893388232
hsa-miR-342-3p	1.040899625	2.42425425	3.789616		0.00573932901972555	0.159403015920691	0.123740237485734		0.0688719482367066	0.577158348315709	0.874997359844962
hsa-miR-150	-0.30800575	0.209612	2.01963344444445		0.0264109712246294	0.137593546114751	0.602505988383081		0.237698741021665	0.577158348315709	0.977435474121444
hsa-miR-126	-1.4955555	-0.18826575	0.112170444444444		0.0705195070230914	0.723472676523299	0.115003019188544		0.282078028092366	0.93008766260468	0.874997359844962
hsa-miR-320	0.85779775	1.880582375	2.20595788888889		0.0628586942570325	0.560151005439831	0.145832893307494		0.282078028092366	0.873373895073339	0.874997359844962
hsa-miR-145	7.4927445	5.149646625	4.32011255555556		0.0680563448339297	0.577182672404472	0.310740186013377		0.282078028092366	0.873373895073339	0.90668893388232
hsa-miR-192	7.968308375	10.3300915	4.29884966666667		0.0504713729169835	0.0129090574481109	0.379496657168459		0.282078028092366	0.256674381111918	0.90668893388232
hsa-miR-191	1.01599425	1.631035625	2.62599344444445		0.0399641686624118	0.196891457060114	0.425112170881238		0.282078028092366	0.577158348315709	0.90668893388232
hsa-miR-20b	7.08538025	7.301753625	4.94971133333333		0.122058962369235	0.180401918726578	0.915802751630208		0.419565336115272	0.577158348315709	0.977435474121444
mmu-miR-93	6.853374375	6.622969875	4.329974		0.128200519368555	0.108703793809462	0.917156130947017		0.419565336115272	0.577158348315709	0.977435474121444
hsa-miR-142-3p	5.422866	3.11782525	3.457733		0.213782717240441	0.842803278006518	0.32398911535867		0.510858452240355	0.93008766260468	0.90668893388232
hsa-miR-92a	3.04074025	2.406652125	1.80867911111111		0.211958450964574	0.179266977038105	0.503716074379066		0.510858452240355	0.577158348315709	0.90668893388232
hsa-miR-146b	6.636234875	6.7797345	4.51179588888889		0.227048200995713	0.218181608379278	0.949300799634236		0.510858452240355	0.577158348315709	0.977435474121444
hsa-miR-16	-0.673761375000001	-0.0786930000000008	-0.256448888888889		0.247811385625311	0.586360439448988	0.0968073508721052		0.524777051912424	0.873373895073339	0.874997359844962
hsa-miR-19a	5.9740165	4.601956	4.75907466666667		0.326264524645876	0.849374170186213	0.285623981263036		0.548517540248286	0.93008766260468	0.90668893388232
hsa-miR-122	1.994357125	4.4520315	0.955468111111112		0.335205163485064	0.116409631499428	0.288161402752924		0.548517540248286	0.577158348315709	0.90668893388232
hsa-miR-885-5p	6.076492	8.090944	4.25467277777778		0.296751966051402	0.0507566853621264	0.394290005013331		0.548517540248286	0.577158348315709	0.90668893388232
hsa-miR-146a	0.981336875	1.130687875	1.77488588888889		0.313451387640324	0.413941963988777	0.785966440060597		0.548517540248286	0.743959331672896	0.977435474121444
hsa-miR-20a	2.889570125	2.82825325	1.56479622222222		0.314090816758827	0.433976276809189	0.977435474121444		0.548517540248286	0.743959331672896	0.977435474121444
hsa-miR-106a	0.8084735	1.19919075	1.29905244444444		0.399199626884056	0.843371644490089	0.44035100473216		0.598265250050627	0.93008766260468	0.90668893388232
hsa-miR-26a	6.254071625	4.550952	4.73944433333333		0.432080458369897	0.904251894198995	0.496739988987218		0.598265250050627	0.93008766260468	0.90668893388232
hsa-miR-222	1.44953175	1.521867125	2.48471355555556		0.398491235013967	0.21739414456474	0.952531005726045		0.598265250050627	0.577158348315709	0.977435474121444
hsa-miR-484	2.375577375	1.485570125	1.68558		0.48350076106172	0.617270243812755	0.381879701839693		0.644667681415626	0.873373895073339	0.90668893388232
hsa-miR-197	5.2822535	9.43992	4.75564777777778		0.734425688592127	0.014259687839551	0.0930889106839665		0.915666176031982	0.256674381111918	0.874997359844962
hsa-miR-30b	3.68131625	3.184099	3.14682711111111		0.763055146693318	0.983186493447498	0.834757722885208		0.915666176031982	0.983186493447498	0.977435474121444
hsa-miR-17	1.52680925	1.34107825	1.17000433333333		0.740795570856282	0.721698737916309	0.873723055309103		0.915666176031982	0.93008766260468	0.977435474121444
hsa-miR-30c	2.360545125	2.936531375	2.56757588888889		0.810134074510422	0.833282587010072	0.747105740189044		0.91655612747113	0.93008766260468	0.977435474121444
hsa-miR-24	1.3224975	1.233845125	1.46952444444445		0.828488546780379	0.630770035330745	0.886328797785727		0.91655612747113	0.873373895073339	0.977435474121444
hsa-miR-29a	5.02433375	6.781264875	4.86396688888889		0.896427495572115	0.231458637382728	0.361081496355555		0.949158524723416	0.577158348315709	0.90668893388232
hsa-miR-223	-1.561252625	-1.46724425	-1.55393077777778		0.990192591655	0.890803677000381	0.779564087158604		0.990192591655	0.93008766260468	0.977435474121444
hsa-miR-193b	6.44516925	6.1258515	6.37885077777778		0.968160105981829	0.862430306111136	0.872724588442886		0.990192591655	0.93008766260468	0.977435474121444

## Sheet: Organoids
	EVs derived from PDAC organoids
miRNA	Matrigel	Org1	Org2	Org3	Org4	Org5
hsa-let-7a	Undetermined	Undetermined	Undetermined	Undetermined	Undetermined	Undetermined
hsa-let-7c	Undetermined	Undetermined	Undetermined	Undetermined	Undetermined	Undetermined
hsa-let-7d	Undetermined	Undetermined	Undetermined	Undetermined	Undetermined	Undetermined
hsa-let-7e	Undetermined	Undetermined	Undetermined	Undetermined	Undetermined	Undetermined
hsa-let-7f	Undetermined	Undetermined	Undetermined	Undetermined	Undetermined	Undetermined
hsa-let-7g	Undetermined	Undetermined	Undetermined	Undetermined	Undetermined	35.740025
hsa-miR-1	Undetermined	Undetermined	Undetermined	Undetermined	Undetermined	Undetermined
hsa-miR-9	Undetermined	Undetermined	35.233616	Undetermined	Undetermined	Undetermined
hsa-miR-10a	Undetermined	Undetermined	Undetermined	Undetermined	Undetermined	Undetermined
hsa-miR-10b	Undetermined	Undetermined	Undetermined	Undetermined	Undetermined	Undetermined
U6 snRNA	31.020983	28.006693	29.278318	32.9703	32.304546	29.293135
U6 snRNA	32.393368	28.050123	29.154322	32.966537	32.848934	29.842997
hsa-miR-15a	Undetermined	Undetermined	Undetermined	Undetermined	Undetermined	Undetermined
hsa-miR-15b	Undetermined	Undetermined	Undetermined	Undetermined	Undetermined	Undetermined
hsa-miR-16	Undetermined	32.85234	31.098703	31.967112	31.862087	29.813812
hsa-miR-17	Undetermined	Undetermined	30.50445	31.013018	Undetermined	29.600185
hsa-miR-18a	Undetermined	Undetermined	Undetermined	Undetermined	Undetermined	Undetermined
hsa-miR-18b	Undetermined	Undetermined	Undetermined	Undetermined	Undetermined	Undetermined
hsa-miR-19a	Undetermined	Undetermined	Undetermined	34.975414	Undetermined	33.530495
hsa-miR-19b	Undetermined	31.691412	29.888783	29.969822	32.53588	28.136183
hsa-miR-20a	Undetermined	33.409294	Undetermined	33.001724	Undetermined	32.328358
hsa-miR-20b	Undetermined	Undetermined	Undetermined	Undetermined	35.608597	Undetermined
hsa-miR-21	Undetermined	32.64982	29.712364	33.00685	30.658772	28.321056
hsa-miR-22	Undetermined	Undetermined	Undetermined	Undetermined	Undetermined	Undetermined
hsa-miR-23a	Undetermined	Undetermined	Undetermined	Undetermined	Undetermined	Undetermined
hsa-miR-23b	Undetermined	Undetermined	Undetermined	Undetermined	Undetermined	Undetermined
hsa-miR-24	Undetermined	32.294483	32.53658	30.975117	30.804302	31.388838
hsa-miR-25	Undetermined	Undetermined	Undetermined	Undetermined	Undetermined	Undetermined
hsa-miR-26a	Undetermined	Undetermined	Undetermined	Undetermined	Undetermined	Undetermined
hsa-miR-26b	Undetermined	Undetermined	Undetermined	35.99424	Undetermined	Undetermined
hsa-miR-27a	Undetermined	Undetermined	Undetermined	Undetermined	Undetermined	Undetermined
hsa-miR-27b	Undetermined	Undetermined	Undetermined	Undetermined	Undetermined	31.168543
hsa-miR-28-3p	Undetermined	Undetermined	Undetermined	33.96528	Undetermined	Undetermined
hsa-miR-28	Undetermined	Undetermined	Undetermined	Undetermined	Undetermined	Undetermined
U6 snRNA	31.339478	28.388435	28.835224	33.11901	32.472668	30.135546
U6 snRNA	30.954264	28.309895	29.249575	33.415615	31.865387	29.892708
hsa-miR-29a	Undetermined	31.957111	Undetermined	35.94176	32.85509	35.083862
hsa-miR-29b	Undetermined	Undetermined	Undetermined	Undetermined	Undetermined	Undetermined
hsa-miR-29c	40.881275	Undetermined	Undetermined	42.01774	Undetermined	Undetermined
hsa-miR-30b	Undetermined	33.432117	Undetermined	Undetermined	33.519024	Undetermined
hsa-miR-30c	Undetermined	33.699337	Undetermined	Undetermined	Undetermined	31.502338
hsa-miR-31	Undetermined	Undetermined	Undetermined	33.025364	Undetermined	33.7481
hsa-miR-32	Undetermined	Undetermined	Undetermined	Undetermined	Undetermined	Undetermined
hsa-miR-33b	Undetermined	Undetermined	Undetermined	Undetermined	Undetermined	Undetermined
hsa-miR-34a	Undetermined	Undetermined	Undetermined	Undetermined	Undetermined	32.352436
hsa-miR-34c	Undetermined	Undetermined	Undetermined	Undetermined	Undetermined	Undetermined
hsa-miR-92a	Undetermined	Undetermined	29.203993	31.969345	Undetermined	29.249582
mmu-miR-93	Undetermined	Undetermined	Undetermined	34.006065	Undetermined	Undetermined
hsa-miR-95	Undetermined	Undetermined	Undetermined	Undetermined	Undetermined	33.34335
mmu-miR-96	Undetermined	Undetermined	Undetermined	Undetermined	Undetermined	Undetermined
hsa-miR-98	Undetermined	Undetermined	Undetermined	Undetermined	Undetermined	Undetermined
hsa-miR-99a	Undetermined	Undetermined	Undetermined	Undetermined	Undetermined	Undetermined
hsa-miR-99b	Undetermined	Undetermined	Undetermined	Undetermined	Undetermined	Undetermined
hsa-miR-100	Undetermined	Undetermined	Undetermined	Undetermined	Undetermined	Undetermined
hsa-miR-101	Undetermined	Undetermined	Undetermined	Undetermined	Undetermined	Undetermined
hsa-miR-103	Undetermined	Undetermined	Undetermined	Undetermined	Undetermined	Undetermined
hsa-miR-105	Undetermined	Undetermined	Undetermined	Undetermined	Undetermined	Undetermined
hsa-miR-106a	36.4535	Undetermined	Undetermined	30.969198	Undetermined	30.011074
RNU44	Undetermined	Undetermined	Undetermined	Undetermined	Undetermined	Undetermined
hsa-miR-106b	Undetermined	Undetermined	32.461143	34.968826	Undetermined	33.068012
hsa-miR-107	Undetermined	Undetermined	Undetermined	Undetermined	Undetermined	Undetermined
hsa-miR-122	Undetermined	Undetermined	Undetermined	Undetermined	Undetermined	Undetermined
mmu-miR-124a	Undetermined	Undetermined	Undetermined	Undetermined	Undetermined	Undetermined
hsa-miR-125a-3p	Undetermined	Undetermined	Undetermined	Undetermined	Undetermined	Undetermined
hsa-miR-125a-5p	Undetermined	Undetermined	Undetermined	36.994118	Undetermined	Undetermined
hsa-miR-125b	Undetermined	Undetermined	Undetermined	Undetermined	Undetermined	Undetermined
hsa-miR-126	Undetermined	Undetermined	40.654285	Undetermined	Undetermined	39.226677
hsa-miR-127	Undetermined	Undetermined	Undetermined	Undetermined	Undetermined	Undetermined
hsa-miR-127-5p	Undetermined	Undetermined	Undetermined	Undetermined	Undetermined	Undetermined
hsa-miR-128a	Undetermined	Undetermined	Undetermined	Undetermined	Undetermined	Undetermined
mmu-miR-129-3p	Undetermined	Undetermined	Undetermined	Undetermined	Undetermined	Undetermined
hsa-miR-129	Undetermined	Undetermined	Undetermined	Undetermined	Undetermined	Undetermined
hsa-miR-130a	Undetermined	Undetermined	Undetermined	Undetermined	Undetermined	Undetermined
hsa-miR-130b	Undetermined	Undetermined	Undetermined	Undetermined	Undetermined	Undetermined
hsa-miR-132	Undetermined	Undetermined	Undetermined	Undetermined	Undetermined	34.330753
hsa-miR-133a	34.900906	Undetermined	Undetermined	Undetermined	Undetermined	Undetermined
hsa-miR-133b	Undetermined	Undetermined	34.295242	Undetermined	Undetermined	Undetermined
mmu-miR-134	Undetermined	Undetermined	Undetermined	Undetermined	Undetermined	Undetermined
hsa-miR-135a	Undetermined	Undetermined	Undetermined	Undetermined	Undetermined	Undetermined
hsa-miR-135b	Undetermined	33.418343	Undetermined	Undetermined	Undetermined	Undetermined
hsa-miR-136	41.306213	41.599754	Undetermined	Undetermined	37.460304	Undetermined
mmu-miR-137	Undetermined	Undetermined	Undetermined	Undetermined	Undetermined	Undetermined
hsa-miR-138	Undetermined	Undetermined	Undetermined	Undetermined	Undetermined	Undetermined
hsa-miR-139-3p	Undetermined	Undetermined	Undetermined	Undetermined	Undetermined	Undetermined
hsa-miR-139-5p	Undetermined	Undetermined	Undetermined	Undetermined	Undetermined	Undetermined
hsa-miR-140-3p	Undetermined	Undetermined	Undetermined	Undetermined	Undetermined	Undetermined
mmu-miR-140	Undetermined	Undetermined	Undetermined	Undetermined	Undetermined	Undetermined
hsa-miR-141	Undetermined	Undetermined	34.250668	36.986507	Undetermined	31.807013
hsa-miR-142-3p	Undetermined	Undetermined	Undetermined	35.96123	Undetermined	Undetermined
hsa-miR-142-5p	Undetermined	Undetermined	Undetermined	Undetermined	Undetermined	Undetermined
hsa-miR-143	Undetermined	Undetermined	Undetermined	Undetermined	Undetermined	Undetermined
hsa-miR-145	Undetermined	Undetermined	34.971786	Undetermined	Undetermined	34.913162
hsa-miR-146a	Undetermined	30.606092	30.797443	28.969135	27.79822	32.37908
hsa-miR-146b-3p	Undetermined	Undetermined	Undetermined	Undetermined	Undetermined	Undetermined
hsa-miR-146b	Undetermined	Undetermined	Undetermined	Undetermined	Undetermined	31.741823
hsa-miR-147b	Undetermined	Undetermined	Undetermined	Undetermined	Undetermined	Undetermined
hsa-miR-148a	Undetermined	Undetermined	Undetermined	Undetermined	Undetermined	Undetermined
hsa-miR-148b	Undetermined	Undetermined	Undetermined	Undetermined	Undetermined	Undetermined
hsa-miR-149	Undetermined	Undetermined	Undetermined	Undetermined	Undetermined	Undetermined
hsa-miR-150	Undetermined	Undetermined	Undetermined	35.950188	Undetermined	Undetermined
hsa-miR-152	Undetermined	Undetermined	Undetermined	Undetermined	Undetermined	Undetermined
mmu-miR-153	Undetermined	Undetermined	Undetermined	Undetermined	Undetermined	Undetermined
hsa-miR-154	Undetermined	Undetermined	Undetermined	Undetermined	Undetermined	Undetermined
hsa-miR-181a	Undetermined	Undetermined	34.01584	Undetermined	Undetermined	32.606407
hsa-miR-181c	Undetermined	Undetermined	Undetermined	Undetermined	Undetermined	Undetermined
hsa-miR-182	Undetermined	Undetermined	Undetermined	Undetermined	Undetermined	Undetermined
RNU48	Undetermined	31.789526	33.968384	Undetermined	Undetermined	32.81635
hsa-miR-183	Undetermined	Undetermined	Undetermined	Undetermined	Undetermined	Undetermined
hsa-miR-184	33.59851	33.477898	32.90141	Undetermined	Undetermined	Undetermined
hsa-miR-185	Undetermined	Undetermined	Undetermined	Undetermined	Undetermined	Undetermined
hsa-miR-186	Undetermined	31.899343	Undetermined	Undetermined	Undetermined	31.827179
mmu-miR-187	Undetermined	Undetermined	Undetermined	Undetermined	Undetermined	Undetermined
hsa-miR-188-3p	Undetermined	Undetermined	Undetermined	Undetermined	Undetermined	Undetermined
hsa-miR-190	Undetermined	Undetermined	33.811478	Undetermined	Undetermined	Undetermined
hsa-miR-191	33.47752	31.040071	32.592987	33.971294	33.294098	Undetermined
hsa-miR-192	Undetermined	31.37211	31.022099	34.969498	32.65255	29.909737
hsa-miR-193a-3p	Undetermined	Undetermined	Undetermined	Undetermined	Undetermined	Undetermined
hsa-miR-193a-5p	Undetermined	Undetermined	Undetermined	34.00984	Undetermined	Undetermined
hsa-miR-193b	Undetermined	Undetermined	Undetermined	Undetermined	35.34052	31.740816
hsa-miR-194	Undetermined	Undetermined	33.196404	35.961475	Undetermined	32.84717
hsa-miR-195	Undetermined	Undetermined	Undetermined	38.99387	Undetermined	Undetermined
hsa-miR-196b	Undetermined	Undetermined	Undetermined	Undetermined	Undetermined	Undetermined
hsa-miR-197	Undetermined	Undetermined	Undetermined	Undetermined	Undetermined	31.171093
hsa-miR-198	Undetermined	Undetermined	Undetermined	Undetermined	Undetermined	37.306175
hsa-miR-199a	Undetermined	Undetermined	Undetermined	Undetermined	Undetermined	Undetermined
hsa-miR-199a-3p	Undetermined	Undetermined	Undetermined	Undetermined	Undetermined	32.437923
hsa-miR-199b	Undetermined	Undetermined	Undetermined	Undetermined	Undetermined	Undetermined
hsa-miR-200a	Undetermined	Undetermined	Undetermined	33.046524	Undetermined	Undetermined
hsa-miR-200b	Undetermined	31.748764	33.91502	31.988348	Undetermined	33.063942
hsa-miR-200c	Undetermined	32.538742	32.349922	32.028904	32.2761	Undetermined
hsa-miR-202	Undetermined	Undetermined	Undetermined	Undetermined	Undetermined	Undetermined
hsa-miR-203	Undetermined	Undetermined	Undetermined	35.979137	Undetermined	Undetermined
hsa-miR-204	Undetermined	Undetermined	Undetermined	Undetermined	Undetermined	Undetermined
hsa-miR-205	Undetermined	Undetermined	Undetermined	Undetermined	Undetermined	Undetermined
hsa-miR-208b	Undetermined	Undetermined	Undetermined	Undetermined	Undetermined	Undetermined
hsa-miR-210	Undetermined	Undetermined	Undetermined	Undetermined	Undetermined	Undetermined
hsa-miR-214	Undetermined	Undetermined	Undetermined	Undetermined	Undetermined	Undetermined
hsa-miR-215	Undetermined	Undetermined	32.511364	Undetermined	Undetermined	Undetermined
hsa-miR-216a	Undetermined	Undetermined	Undetermined	Undetermined	Undetermined	Undetermined
hsa-miR-216b	Undetermined	Undetermined	Undetermined	Undetermined	Undetermined	Undetermined
hsa-miR-217	Undetermined	Undetermined	Undetermined	Undetermined	Undetermined	Undetermined
hsa-miR-218	Undetermined	Undetermined	Undetermined	Undetermined	Undetermined	Undetermined
hsa-miR-219	Undetermined	Undetermined	Undetermined	Undetermined	Undetermined	Undetermined
hsa-miR-221	Undetermined	Undetermined	Undetermined	Undetermined	Undetermined	Undetermined
hsa-miR-222	Undetermined	27.790434	29.240925	28.983889	28.057365	28.36012
hsa-miR-223	Undetermined	Undetermined	31.736626	32.948437	Undetermined	33.85035
hsa-miR-224	Undetermined	Undetermined	33.62937	Undetermined	Undetermined	Undetermined
hsa-miR-296-3p	Undetermined	Undetermined	Undetermined	Undetermined	Undetermined	Undetermined
hsa-miR-296	Undetermined	Undetermined	Undetermined	Undetermined	Undetermined	Undetermined
hsa-miR-299-3p	Undetermined	Undetermined	Undetermined	Undetermined	Undetermined	Undetermined
hsa-miR-299-5p	Undetermined	Undetermined	Undetermined	Undetermined	Undetermined	Undetermined
hsa-miR-301	Undetermined	Undetermined	Undetermined	Undetermined	Undetermined	Undetermined
hsa-miR-301b	Undetermined	Undetermined	Undetermined	Undetermined	Undetermined	Undetermined
hsa-miR-302a	Undetermined	Undetermined	Undetermined	Undetermined	33.55594	Undetermined
ath-miR159a	Undetermined	Undetermined	Undetermined	31.993122	Undetermined	Undetermined
hsa-miR-302b	Undetermined	Undetermined	Undetermined	Undetermined	Undetermined	Undetermined
hsa-miR-302c	Undetermined	Undetermined	Undetermined	Undetermined	Undetermined	Undetermined
hsa-miR-320	Undetermined	29.252522	29.914465	29.956753	28.202385	30.171286
hsa-miR-323-3p	Undetermined	Undetermined	34.285526	Undetermined	Undetermined	33.81842
hsa-miR-324-3p	Undetermined	Undetermined	Undetermined	Undetermined	Undetermined	36.866573
hsa-miR-324-5p	Undetermined	Undetermined	Undetermined	Undetermined	Undetermined	Undetermined
hsa-miR-326	Undetermined	Undetermined	Undetermined	Undetermined	Undetermined	Undetermined
hsa-miR-328	Undetermined	Undetermined	Undetermined	Undetermined	Undetermined	Undetermined
hsa-miR-329	Undetermined	Undetermined	Undetermined	Undetermined	Undetermined	Undetermined
hsa-miR-330	Undetermined	Undetermined	Undetermined	Undetermined	Undetermined	Undetermined
hsa-miR-330-5p	Undetermined	Undetermined	Undetermined	Undetermined	Undetermined	Undetermined
hsa-miR-331	Undetermined	Undetermined	Undetermined	Undetermined	Undetermined	39.497284
hsa-miR-331-5p	Undetermined	Undetermined	Undetermined	Undetermined	Undetermined	Undetermined
hsa-miR-335	Undetermined	Undetermined	Undetermined	34.946587	Undetermined	33.508198
hsa-miR-337-5p	Undetermined	Undetermined	Undetermined	Undetermined	Undetermined	Undetermined
hsa-miR-338-3p	Undetermined	Undetermined	Undetermined	Undetermined	Undetermined	Undetermined
hsa-miR-339-3p	Undetermined	Undetermined	Undetermined	35.993065	Undetermined	Undetermined
hsa-miR-339-5p	Undetermined	Undetermined	Undetermined	Undetermined	Undetermined	Undetermined
hsa-miR-340	Undetermined	Undetermined	Undetermined	Undetermined	Undetermined	Undetermined
hsa-miR-155	Undetermined	Undetermined	Undetermined	Undetermined	Undetermined	Undetermined
hsa-let-7b	Undetermined	Undetermined	Undetermined	Undetermined	Undetermined	32.003086
hsa-miR-342-3p	Undetermined	Undetermined	Undetermined	Undetermined	Undetermined	Undetermined
hsa-miR-342-5p	Undetermined	Undetermined	Undetermined	Undetermined	Undetermined	Undetermined
hsa-miR-345	Undetermined	Undetermined	34.780518	Undetermined	Undetermined	Undetermined
hsa-miR-361	Undetermined	Undetermined	Undetermined	Undetermined	Undetermined	Undetermined
hsa-miR-362-3p	Undetermined	Undetermined	Undetermined	Undetermined	Undetermined	Undetermined
hsa-miR-362	Undetermined	Undetermined	Undetermined	Undetermined	Undetermined	Undetermined
hsa-miR-363	Undetermined	Undetermined	Undetermined	Undetermined	Undetermined	Undetermined
hsa-miR-365	Undetermined	Undetermined	Undetermined	35.954422	Undetermined	35.712738
hsa-miR-367	Undetermined	Undetermined	Undetermined	Undetermined	Undetermined	Undetermined
hsa-miR-369-3p	Undetermined	Undetermined	Undetermined	Undetermined	Undetermined	Undetermined
hsa-miR-369-5p	Undetermined	Undetermined	Undetermined	Undetermined	Undetermined	Undetermined
hsa-miR-370	Undetermined	Undetermined	Undetermined	Undetermined	Undetermined	Undetermined
hsa-miR-371-3p	Undetermined	Undetermined	Undetermined	Undetermined	Undetermined	Undetermined
hsa-miR-372	Undetermined	Undetermined	40.18817	Undetermined	Undetermined	Undetermined
hsa-miR-373	Undetermined	Undetermined	Undetermined	Undetermined	Undetermined	Undetermined
hsa-miR-374	Undetermined	Undetermined	Undetermined	41.967243	Undetermined	39.107433
mmu-miR-374-5p	Undetermined	Undetermined	Undetermined	32.98128	Undetermined	32.43682
hsa-miR-375	Undetermined	31.974592	30.801575	Undetermined	Undetermined	32.556778
hsa-miR-376a	Undetermined	Undetermined	Undetermined	Undetermined	Undetermined	Undetermined
hsa-miR-376b	Undetermined	Undetermined	Undetermined	Undetermined	Undetermined	Undetermined
hsa-miR-377	Undetermined	Undetermined	Undetermined	Undetermined	Undetermined	Undetermined
mmu-miR-379	Undetermined	Undetermined	Undetermined	Undetermined	Undetermined	Undetermined
hsa-miR-380-3p	Undetermined	Undetermined	Undetermined	Undetermined	Undetermined	Undetermined
hsa-miR-381	Undetermined	Undetermined	Undetermined	Undetermined	Undetermined	Undetermined
hsa-miR-382	Undetermined	Undetermined	Undetermined	Undetermined	Undetermined	Undetermined
hsa-miR-383	Undetermined	Undetermined	Undetermined	Undetermined	Undetermined	Undetermined
hsa-miR-409-5p	Undetermined	Undetermined	Undetermined	Undetermined	Undetermined	Undetermined
hsa-miR-410	Undetermined	Undetermined	Undetermined	Undetermined	Undetermined	Undetermined
hsa-miR-411	Undetermined	Undetermined	Undetermined	Undetermined	Undetermined	Undetermined
hsa-miR-422a	Undetermined	Undetermined	32.697525	Undetermined	Undetermined	35.451824
hsa-miR-423-5p	Undetermined	Undetermined	Undetermined	Undetermined	Undetermined	Undetermined
hsa-miR-424	Undetermined	Undetermined	Undetermined	Undetermined	Undetermined	Undetermined
hsa-miR-425-5p	Undetermined	Undetermined	Undetermined	Undetermined	Undetermined	Undetermined
hsa-miR-429	Undetermined	32.20887	Undetermined	Undetermined	Undetermined	34.083023
hsa-miR-431	Undetermined	Undetermined	Undetermined	Undetermined	Undetermined	Undetermined
hsa-miR-433	Undetermined	Undetermined	Undetermined	37.02537	Undetermined	Undetermined
hsa-miR-449	Undetermined	Undetermined	Undetermined	Undetermined	Undetermined	Undetermined
hsa-miR-449b	Undetermined	Undetermined	Undetermined	Undetermined	Undetermined	Undetermined
hsa-miR-450a	Undetermined	Undetermined	Undetermined	Undetermined	Undetermined	Undetermined
hsa-miR-450b-3p	Undetermined	Undetermined	Undetermined	Undetermined	Undetermined	Undetermined
hsa-miR-450b-5p	Undetermined	34.70146	Undetermined	Undetermined	Undetermined	Undetermined
mmu-miR-451	Undetermined	Undetermined	Undetermined	Undetermined	Undetermined	Undetermined
hsa-miR-452	Undetermined	Undetermined	Undetermined	Undetermined	Undetermined	Undetermined
hsa-miR-453	Undetermined	Undetermined	Undetermined	Undetermined	Undetermined	Undetermined
hsa-miR-454	Undetermined	Undetermined	Undetermined	Undetermined	Undetermined	Undetermined
hsa-miR-455-3p	Undetermined	Undetermined	Undetermined	Undetermined	Undetermined	Undetermined
hsa-miR-455	Undetermined	Undetermined	Undetermined	Undetermined	Undetermined	Undetermined
hsa-miR-483-5p	Undetermined	31.517006	Undetermined	35.95498	Undetermined	Undetermined
hsa-miR-484	33.503746	33.036198	30.562332	32.947815	Undetermined	31.645412
hsa-miR-485-3p	Undetermined	Undetermined	Undetermined	34.994804	Undetermined	34.088528
hsa-miR-485-5p	Undetermined	Undetermined	Undetermined	Undetermined	Undetermined	Undetermined
hsa-miR-486-3p	Undetermined	Undetermined	Undetermined	Undetermined	Undetermined	Undetermined
hsa-miR-486	Undetermined	Undetermined	Undetermined	Undetermined	Undetermined	Undetermined
hsa-miR-487a	Undetermined	Undetermined	Undetermined	36.94284	Undetermined	35.293644
hsa-miR-487b	Undetermined	Undetermined	Undetermined	Undetermined	Undetermined	Undetermined
hsa-miR-488	Undetermined	Undetermined	Undetermined	Undetermined	Undetermined	Undetermined
hsa-miR-489	Undetermined	Undetermined	35.232708	Undetermined	Undetermined	Undetermined
hsa-miR-490	Undetermined	Undetermined	Undetermined	Undetermined	Undetermined	Undetermined
hsa-miR-491-3p	Undetermined	Undetermined	Undetermined	Undetermined	Undetermined	Undetermined
mmu-miR-491	Undetermined	Undetermined	Undetermined	Undetermined	Undetermined	Undetermined
hsa-miR-493	Undetermined	Undetermined	Undetermined	Undetermined	Undetermined	Undetermined
hsa-miR-494	Undetermined	Undetermined	Undetermined	Undetermined	Undetermined	Undetermined
mmu-miR-495	Undetermined	Undetermined	Undetermined	Undetermined	Undetermined	Undetermined
mmu-miR-496	Undetermined	Undetermined	Undetermined	Undetermined	Undetermined	Undetermined
hsa-miR-499-3p	Undetermined	Undetermined	Undetermined	Undetermined	Undetermined	Undetermined
mmu-miR-499	Undetermined	Undetermined	Undetermined	Undetermined	Undetermined	Undetermined
hsa-miR-500	Undetermined	Undetermined	Undetermined	Undetermined	Undetermined	Undetermined
hsa-miR-501-3p	Undetermined	Undetermined	Undetermined	Undetermined	Undetermined	Undetermined
hsa-miR-501	Undetermined	Undetermined	Undetermined	Undetermined	Undetermined	Undetermined
hsa-miR-502-3p	Undetermined	Undetermined	Undetermined	Undetermined	Undetermined	Undetermined
hsa-miR-502	Undetermined	Undetermined	Undetermined	Undetermined	Undetermined	Undetermined
hsa-miR-503	Undetermined	Undetermined	Undetermined	Undetermined	Undetermined	Undetermined
hsa-miR-504	Undetermined	Undetermined	Undetermined	Undetermined	Undetermined	Undetermined
hsa-miR-505	Undetermined	Undetermined	Undetermined	Undetermined	Undetermined	Undetermined
hsa-miR-507	Undetermined	Undetermined	Undetermined	Undetermined	Undetermined	Undetermined
hsa-miR-508	Undetermined	Undetermined	Undetermined	Undetermined	Undetermined	Undetermined
hsa-miR-508-5p	Undetermined	Undetermined	Undetermined	Undetermined	Undetermined	Undetermined
hsa-miR-509-5p	Undetermined	Undetermined	Undetermined	Undetermined	Undetermined	35.199512
hsa-miR-510	Undetermined	Undetermined	Undetermined	Undetermined	Undetermined	Undetermined
hsa-miR-512-3p	Undetermined	Undetermined	Undetermined	Undetermined	Undetermined	Undetermined
hsa-miR-512-5p	Undetermined	Undetermined	Undetermined	Undetermined	Undetermined	Undetermined
hsa-miR-513-5p	Undetermined	Undetermined	Undetermined	Undetermined	Undetermined	Undetermined
hsa-miR-515-3p	Undetermined	Undetermined	Undetermined	Undetermined	Undetermined	Undetermined
hsa-miR-515-5p	Undetermined	Undetermined	Undetermined	Undetermined	Undetermined	Undetermined
hsa-miR-516a-5p	Undetermined	Undetermined	Undetermined	Undetermined	Undetermined	Undetermined
hsa-miR-516b	Undetermined	Undetermined	Undetermined	Undetermined	Undetermined	Undetermined
hsa-miR-517a	Undetermined	Undetermined	Undetermined	Undetermined	Undetermined	Undetermined
hsa-miR-517c	Undetermined	Undetermined	Undetermined	Undetermined	Undetermined	Undetermined
hsa-miR-518a-3p	Undetermined	Undetermined	Undetermined	Undetermined	Undetermined	Undetermined
hsa-miR-518a-5p	Undetermined	Undetermined	Undetermined	Undetermined	Undetermined	Undetermined
hsa-miR-518b	Undetermined	Undetermined	Undetermined	Undetermined	Undetermined	34.58321
hsa-miR-518c	Undetermined	Undetermined	Undetermined	Undetermined	Undetermined	Undetermined
hsa-miR-518d	Undetermined	34.016243	33.281948	34.00244	Undetermined	33.219513
hsa-miR-518d-5p	Undetermined	Undetermined	Undetermined	Undetermined	Undetermined	Undetermined
hsa-miR-518e	Undetermined	Undetermined	Undetermined	Undetermined	Undetermined	Undetermined
hsa-miR-518f	Undetermined	Undetermined	Undetermined	Undetermined	Undetermined	Undetermined
hsa-miR-519a	Undetermined	Undetermined	Undetermined	Undetermined	Undetermined	Undetermined
hsa-miR-519d	Undetermined	37.028095	Undetermined	Undetermined	Undetermined	Undetermined
hsa-miR-519e	Undetermined	Undetermined	Undetermined	Undetermined	Undetermined	Undetermined
hsa-miR-520a	Undetermined	Undetermined	Undetermined	Undetermined	Undetermined	Undetermined
hsa-miR-520a#	Undetermined	Undetermined	Undetermined	Undetermined	Undetermined	Undetermined
hsa-miR-520d-5p	34.065422	33.055622	Undetermined	Undetermined	34.223354	Undetermined
hsa-miR-520g	Undetermined	Undetermined	Undetermined	Undetermined	Undetermined	Undetermined
hsa-miR-521	Undetermined	Undetermined	Undetermined	Undetermined	Undetermined	Undetermined
hsa-miR-522	Undetermined	Undetermined	35.526524	Undetermined	Undetermined	Undetermined
hsa-miR-523	Undetermined	Undetermined	Undetermined	Undetermined	Undetermined	Undetermined
hsa-miR-524-5p	Undetermined	Undetermined	Undetermined	Undetermined	Undetermined	Undetermined
hsa-miR-525-3p	Undetermined	Undetermined	Undetermined	Undetermined	Undetermined	Undetermined
hsa-miR-525	Undetermined	Undetermined	Undetermined	Undetermined	Undetermined	Undetermined
hsa-miR-526b	Undetermined	Undetermined	Undetermined	Undetermined	Undetermined	Undetermined
hsa-miR-532-3p	Undetermined	Undetermined	Undetermined	Undetermined	Undetermined	Undetermined
hsa-miR-532	Undetermined	Undetermined	33.52532	Undetermined	Undetermined	34.630127
hsa-miR-539	Undetermined	Undetermined	Undetermined	Undetermined	Undetermined	Undetermined
hsa-miR-541	Undetermined	Undetermined	Undetermined	Undetermined	Undetermined	Undetermined
hsa-miR-542-3p	Undetermined	Undetermined	Undetermined	Undetermined	Undetermined	Undetermined
hsa-miR-542-5p	Undetermined	Undetermined	Undetermined	Undetermined	Undetermined	Undetermined
hsa-miR-544	Undetermined	Undetermined	Undetermined	Undetermined	Undetermined	Undetermined
hsa-miR-545	Undetermined	Undetermined	Undetermined	Undetermined	Undetermined	Undetermined
hsa-miR-548a	33.194397	Undetermined	33.551495	Undetermined	33.15887	31.199884
hsa-miR-548a-5p	Undetermined	Undetermined	Undetermined	Undetermined	Undetermined	Undetermined
hsa-miR-548b	Undetermined	Undetermined	Undetermined	Undetermined	Undetermined	Undetermined
hsa-miR-548b-5p	Undetermined	Undetermined	Undetermined	Undetermined	Undetermined	Undetermined
hsa-miR-548c	Undetermined	Undetermined	Undetermined	Undetermined	Undetermined	33.408127
hsa-miR-548c-5p	Undetermined	Undetermined	Undetermined	Undetermined	Undetermined	Undetermined
hsa-miR-548d	Undetermined	Undetermined	Undetermined	Undetermined	Undetermined	Undetermined
hsa-miR-548d-5p	Undetermined	Undetermined	Undetermined	Undetermined	Undetermined	Undetermined
hsa-miR-551b	Undetermined	Undetermined	Undetermined	Undetermined	Undetermined	Undetermined
hsa-miR-556-3p	Undetermined	Undetermined	Undetermined	Undetermined	Undetermined	Undetermined
hsa-miR-556-5p	Undetermined	Undetermined	Undetermined	Undetermined	Undetermined	Undetermined
hsa-miR-561	Undetermined	Undetermined	Undetermined	Undetermined	Undetermined	Undetermined
hsa-miR-570	Undetermined	Undetermined	Undetermined	Undetermined	Undetermined	Undetermined
hsa-miR-574-3p	Undetermined	Undetermined	33.32957	33.979233	Undetermined	Undetermined
hsa-miR-576-3p	Undetermined	Undetermined	Undetermined	Undetermined	Undetermined	Undetermined
hsa-miR-576-5p	Undetermined	Undetermined	Undetermined	Undetermined	Undetermined	Undetermined
hsa-miR-579	Undetermined	Undetermined	Undetermined	Undetermined	Undetermined	Undetermined
hsa-miR-582-3p	Undetermined	Undetermined	Undetermined	Undetermined	Undetermined	Undetermined
hsa-miR-582-5p	Undetermined	Undetermined	Undetermined	Undetermined	Undetermined	Undetermined
hsa-miR-589	Undetermined	Undetermined	Undetermined	Undetermined	Undetermined	Undetermined
hsa-miR-590-5p	Undetermined	Undetermined	Undetermined	Undetermined	33.433952	Undetermined
hsa-miR-597	Undetermined	Undetermined	31.360525	Undetermined	Undetermined	30.519604
hsa-miR-598	Undetermined	Undetermined	Undetermined	Undetermined	Undetermined	Undetermined
mmu-miR-615	Undetermined	Undetermined	Undetermined	Undetermined	Undetermined	Undetermined
hsa-miR-615-5p	Undetermined	Undetermined	Undetermined	Undetermined	Undetermined	Undetermined
hsa-miR-616	Undetermined	Undetermined	Undetermined	Undetermined	Undetermined	Undetermined
hsa-miR-618	Undetermined	Undetermined	Undetermined	Undetermined	Undetermined	Undetermined
hsa-miR-624	Undetermined	Undetermined	Undetermined	Undetermined	Undetermined	Undetermined
hsa-miR-625	Undetermined	Undetermined	Undetermined	Undetermined	Undetermined	Undetermined
hsa-miR-627	Undetermined	Undetermined	Undetermined	Undetermined	Undetermined	38.538723
hsa-miR-628-5p	Undetermined	Undetermined	Undetermined	Undetermined	Undetermined	Undetermined
hsa-miR-629	Undetermined	Undetermined	Undetermined	Undetermined	Undetermined	Undetermined
hsa-miR-636	Undetermined	Undetermined	31.601542	Undetermined	Undetermined	35.06741
hsa-miR-642	Undetermined	Undetermined	Undetermined	Undetermined	Undetermined	Undetermined
hsa-miR-651	Undetermined	Undetermined	Undetermined	Undetermined	Undetermined	Undetermined
hsa-miR-652	Undetermined	Undetermined	Undetermined	Undetermined	Undetermined	Undetermined
hsa-miR-653	Undetermined	Undetermined	Undetermined	Undetermined	Undetermined	Undetermined
hsa-miR-654-3p	Undetermined	Undetermined	Undetermined	Undetermined	Undetermined	Undetermined
hsa-miR-654	Undetermined	Undetermined	Undetermined	Undetermined	Undetermined	Undetermined
hsa-miR-655	Undetermined	Undetermined	Undetermined	Undetermined	Undetermined	Undetermined
hsa-miR-660	Undetermined	Undetermined	Undetermined	Undetermined	Undetermined	Undetermined
hsa-miR-671-3p	Undetermined	Undetermined	Undetermined	Undetermined	Undetermined	Undetermined
hsa-miR-672	Undetermined	Undetermined	Undetermined	Undetermined	Undetermined	Undetermined
hsa-miR-674	Undetermined	Undetermined	Undetermined	Undetermined	Undetermined	Undetermined
hsa-miR-708	Undetermined	Undetermined	Undetermined	Undetermined	Undetermined	32.919693
hsa-miR-744	Undetermined	Undetermined	Undetermined	Undetermined	Undetermined	Undetermined
hsa-miR-758	Undetermined	Undetermined	Undetermined	Undetermined	Undetermined	Undetermined
hsa-miR-871	Undetermined	Undetermined	Undetermined	Undetermined	Undetermined	Undetermined
hsa-miR-872	Undetermined	Undetermined	Undetermined	Undetermined	Undetermined	Undetermined
hsa-miR-873	Undetermined	Undetermined	Undetermined	Undetermined	Undetermined	Undetermined
hsa-miR-874	Undetermined	Undetermined	Undetermined	Undetermined	Undetermined	Undetermined
hsa-miR-875-3p	Undetermined	Undetermined	Undetermined	Undetermined	Undetermined	Undetermined
hsa-miR-876-3p	Undetermined	Undetermined	Undetermined	Undetermined	Undetermined	Undetermined
hsa-miR-876-5p	Undetermined	Undetermined	Undetermined	Undetermined	Undetermined	Undetermined
hsa-miR-885-3p	Undetermined	Undetermined	Undetermined	Undetermined	Undetermined	Undetermined
hsa-miR-885-5p	Undetermined	Undetermined	34.834507	Undetermined	Undetermined	Undetermined
hsa-miR-886-3p	Undetermined	Undetermined	Undetermined	Undetermined	Undetermined	Undetermined
hsa-miR-886-5p	Undetermined	Undetermined	Undetermined	Undetermined	Undetermined	Undetermined
hsa-miR-887	Undetermined	Undetermined	Undetermined	Undetermined	Undetermined	Undetermined
hsa-miR-888	Undetermined	Undetermined	Undetermined	Undetermined	Undetermined	Undetermined
hsa-miR-889	Undetermined	Undetermined	Undetermined	Undetermined	Undetermined	Undetermined
hsa-miR-890	Undetermined	Undetermined	Undetermined	Undetermined	Undetermined	Undetermined
hsa-miR-891a	Undetermined	Undetermined	Undetermined	Undetermined	Undetermined	Undetermined
hsa-miR-891b	Undetermined	Undetermined	Undetermined	Undetermined	Undetermined	Undetermined
hsa-miR-892a	Undetermined	Undetermined	Undetermined	Undetermined	Undetermined	Undetermined
hsa-miR-147	Undetermined	Undetermined	Undetermined	Undetermined	Undetermined	Undetermined
hsa-miR-208	Undetermined	Undetermined	Undetermined	Undetermined	Undetermined	Undetermined
hsa-miR-211	Undetermined	Undetermined	Undetermined	Undetermined	Undetermined	Undetermined
hsa-miR-212	Undetermined	Undetermined	Undetermined	Undetermined	Undetermined	Undetermined
hsa-miR-219-1-3p	Undetermined	Undetermined	Undetermined	Undetermined	Undetermined	Undetermined
hsa-miR-219-2-3p	Undetermined	Undetermined	Undetermined	Undetermined	Undetermined	Undetermined
hsa-miR-220	Undetermined	Undetermined	Undetermined	Undetermined	Undetermined	Undetermined
hsa-miR-220b	Undetermined	Undetermined	Undetermined	Undetermined	Undetermined	Undetermined
hsa-miR-220c	Undetermined	Undetermined	Undetermined	Undetermined	Undetermined	Undetermined
hsa-miR-298	Undetermined	Undetermined	Undetermined	Undetermined	Undetermined	Undetermined
hsa-miR-325	Undetermined	Undetermined	Undetermined	Undetermined	Undetermined	34.08256
hsa-miR-346	Undetermined	Undetermined	Undetermined	Undetermined	Undetermined	Undetermined
hsa-miR-376c	Undetermined	Undetermined	Undetermined	Undetermined	Undetermined	Undetermined
hsa-miR-384	Undetermined	Undetermined	Undetermined	Undetermined	Undetermined	Undetermined
hsa-miR-412	Undetermined	Undetermined	Undetermined	Undetermined	Undetermined	Undetermined
hsa-miR-448	Undetermined	Undetermined	Undetermined	Undetermined	Undetermined	Undetermined
hsa-miR-492	Undetermined	Undetermined	Undetermined	Undetermined	Undetermined	Undetermined
hsa-miR-506	Undetermined	Undetermined	Undetermined	Undetermined	Undetermined	Undetermined
hsa-miR-509-3-5p	Undetermined	Undetermined	Undetermined	Undetermined	Undetermined	Undetermined
hsa-miR-511	Undetermined	Undetermined	Undetermined	Undetermined	Undetermined	Undetermined
hsa-miR-517b	Undetermined	Undetermined	Undetermined	Undetermined	Undetermined	Undetermined
hsa-miR-519c	Undetermined	Undetermined	Undetermined	Undetermined	Undetermined	Undetermined
hsa-miR-520b	Undetermined	Undetermined	Undetermined	37.97662	Undetermined	Undetermined
hsa-miR-520e	Undetermined	Undetermined	Undetermined	Undetermined	Undetermined	Undetermined
hsa-miR-520f	Undetermined	Undetermined	Undetermined	Undetermined	Undetermined	Undetermined

## Sheet: Org-blood
		PDAC patient 7 (A)		PDAC patient 8 (B)		PDAC patient 9 (C )
miRNA	Matrig_ctr	Org4	Blood7	Org2	Blood8	Org5	Blood9
hsa-let-7a	Undetermined	Undetermined	Undetermined	Undetermined	Undetermined	Undetermined	Undetermined
hsa-let-7c	Undetermined	Undetermined	33.98349	Undetermined	Undetermined	Undetermined	36.97196
hsa-let-7d	Undetermined	Undetermined	32.909046	Undetermined	Undetermined	Undetermined	34.764843
hsa-let-7e	Undetermined	Undetermined	Undetermined	Undetermined	29.797756	Undetermined	31.427961
hsa-let-7f	Undetermined	Undetermined	Undetermined	Undetermined	Undetermined	Undetermined	Undetermined
hsa-let-7g	Undetermined	Undetermined	33.687157	Undetermined	35.90292	35.740025	35.026657
hsa-miR-1	Undetermined	Undetermined	Undetermined	Undetermined	Undetermined	Undetermined	Undetermined
hsa-miR-9	Undetermined	Undetermined	34.77937	35.233616	Undetermined	Undetermined	Undetermined
hsa-miR-10a	Undetermined	Undetermined	Undetermined	Undetermined	Undetermined	Undetermined	Undetermined
hsa-miR-10b	Undetermined	Undetermined	Undetermined	Undetermined	Undetermined	Undetermined	Undetermined
U6 snRNA	31.020983	32.304546	31.820261	29.278318	32.463337	29.293135	33.608505
U6 snRNA	32.393368	32.848934	31.095457	29.154322	34.488544	29.842997	33.30718
hsa-miR-15a	Undetermined	Undetermined	Undetermined	Undetermined	Undetermined	Undetermined	Undetermined
hsa-miR-15b	Undetermined	Undetermined	34.4506	Undetermined	Undetermined	Undetermined	32.12823
hsa-miR-16	Undetermined	31.862087	26.996023	31.098703	26.559711	29.813812	24.489061
hsa-miR-17	Undetermined	Undetermined	27.771149	30.50445	27.762794	29.600185	26.696228
hsa-miR-18a	Undetermined	Undetermined	Undetermined	Undetermined	Undetermined	Undetermined	Undetermined
hsa-miR-18b	Undetermined	Undetermined	Undetermined	Undetermined	Undetermined	Undetermined	Undetermined
hsa-miR-19a	Undetermined	Undetermined	30.899984	Undetermined	32.807365	33.530495	30.46909
hsa-miR-19b	Undetermined	32.53588	26.958754	29.888783	26.808842	28.136183	25.490843
hsa-miR-20a	Undetermined	Undetermined	27.616945	Undetermined	29.137022	32.328358	26.660692
hsa-miR-20b	Undetermined	35.608597	30.466331	Undetermined	31.184145	Undetermined	30.010622
hsa-miR-21	Undetermined	30.658772	29.466665	29.712364	29.828457	28.321056	28.853773
hsa-miR-22	Undetermined	Undetermined	Undetermined	Undetermined	Undetermined	Undetermined	Undetermined
hsa-miR-23a	Undetermined	Undetermined	Undetermined	Undetermined	Undetermined	Undetermined	Undetermined
hsa-miR-23b	Undetermined	Undetermined	Undetermined	Undetermined	Undetermined	Undetermined	Undetermined
hsa-miR-24	Undetermined	30.804302	28.305344	32.53658	29.51767	31.388838	29.196985
hsa-miR-25	Undetermined	Undetermined	32.39312	Undetermined	29.929115	Undetermined	29.752007
hsa-miR-26a	Undetermined	Undetermined	32.983982	Undetermined	30.985687	Undetermined	32.488613
hsa-miR-26b	Undetermined	Undetermined	31.824982	Undetermined	33.893658	Undetermined	32.182552
hsa-miR-27a	Undetermined	Undetermined	30.358402	Undetermined	31.182556	Undetermined	Undetermined
hsa-miR-27b	Undetermined	Undetermined	31.070791	Undetermined	32.917114	31.168543	30.901405
hsa-miR-28-3p	Undetermined	Undetermined	Undetermined	Undetermined	Undetermined	Undetermined	31.586105
hsa-miR-28	Undetermined	Undetermined	Undetermined	Undetermined	32.86902	Undetermined	Undetermined
U6 snRNA	31.339478	32.472668	31.71683	28.835224	33.103073	30.135546	33.13986
U6 snRNA	30.954264	31.865387	32.57804	29.249575	32.734505	29.892708	33.065914
hsa-miR-29a	Undetermined	32.85509	31.35863	Undetermined	31.575535	35.083862	33.001816
hsa-miR-29b	Undetermined	Undetermined	Undetermined	Undetermined	Undetermined	Undetermined	Undetermined
hsa-miR-29c	40.881275	Undetermined	36.355106	Undetermined	37.217648	Undetermined	36.774853
hsa-miR-30b	Undetermined	33.519024	33.420067	Undetermined	29.81744	Undetermined	31.53664
hsa-miR-30c	Undetermined	Undetermined	32.421192	Undetermined	29.997355	31.502338	30.189875
hsa-miR-31	Undetermined	Undetermined	Undetermined	Undetermined	Undetermined	33.7481	Undetermined
hsa-miR-32	Undetermined	Undetermined	Undetermined	Undetermined	Undetermined	Undetermined	Undetermined
hsa-miR-33b	Undetermined	Undetermined	Undetermined	Undetermined	Undetermined	Undetermined	Undetermined
hsa-miR-34a	Undetermined	Undetermined	Undetermined	Undetermined	Undetermined	32.352436	Undetermined
hsa-miR-34c	Undetermined	Undetermined	Undetermined	Undetermined	Undetermined	Undetermined	36.521164
hsa-miR-92a	Undetermined	Undetermined	28.72323	29.203993	27.761717	29.249582	27.27633
mmu-miR-93	Undetermined	Undetermined	32.245674	Undetermined	30.443733	Undetermined	30.114534
hsa-miR-95	Undetermined	Undetermined	Undetermined	Undetermined	Undetermined	33.34335	Undetermined
mmu-miR-96	Undetermined	Undetermined	Undetermined	Undetermined	Undetermined	Undetermined	Undetermined
hsa-miR-98	Undetermined	Undetermined	Undetermined	Undetermined	Undetermined	Undetermined	Undetermined
hsa-miR-99a	Undetermined	Undetermined	35.84381	Undetermined	31.338848	Undetermined	31.24987
hsa-miR-99b	Undetermined	Undetermined	34.70393	Undetermined	Undetermined	Undetermined	Undetermined
hsa-miR-100	Undetermined	Undetermined	32.204758	Undetermined	34.55716	Undetermined	31.48293
hsa-miR-101	Undetermined	Undetermined	34.793613	Undetermined	Undetermined	Undetermined	33.502617
hsa-miR-103	Undetermined	Undetermined	32.648712	Undetermined	35.42338	Undetermined	Undetermined
hsa-miR-105	Undetermined	Undetermined	Undetermined	Undetermined	Undetermined	Undetermined	Undetermined
hsa-miR-106a	36.4535	Undetermined	27.231794	Undetermined	27.399282	30.011074	26.382385
RNU44	Undetermined	Undetermined	Undetermined	Undetermined	Undetermined	Undetermined	Undetermined
hsa-miR-106b	Undetermined	Undetermined	34.18734	32.461143	29.848974	33.068012	30.024084
hsa-miR-107	Undetermined	Undetermined	Undetermined	Undetermined	Undetermined	Undetermined	Undetermined
hsa-miR-122	Undetermined	Undetermined	27.894209	Undetermined	27.94856	Undetermined	27.525255
mmu-miR-124a	Undetermined	Undetermined	Undetermined	Undetermined	Undetermined	Undetermined	Undetermined
hsa-miR-125a-3p	Undetermined	Undetermined	Undetermined	Undetermined	Undetermined	Undetermined	Undetermined
hsa-miR-125a-5p	Undetermined	Undetermined	Undetermined	Undetermined	Undetermined	Undetermined	Undetermined
hsa-miR-125b	Undetermined	Undetermined	31.196945	Undetermined	32.901836	Undetermined	30.233568
hsa-miR-126	Undetermined	Undetermined	27.238625	40.654285	29.431084	39.226677	27.36486
hsa-miR-127	Undetermined	Undetermined	Undetermined	Undetermined	Undetermined	Undetermined	Undetermined
hsa-miR-127-5p	Undetermined	Undetermined	Undetermined	Undetermined	Undetermined	Undetermined	Undetermined
hsa-miR-128a	Undetermined	Undetermined	Undetermined	Undetermined	Undetermined	Undetermined	33.133034
mmu-miR-129-3p	Undetermined	Undetermined	Undetermined	Undetermined	Undetermined	Undetermined	Undetermined
hsa-miR-129	Undetermined	Undetermined	Undetermined	Undetermined	Undetermined	Undetermined	Undetermined
hsa-miR-130a	Undetermined	Undetermined	34.22654	Undetermined	33.817604	Undetermined	31.607685
hsa-miR-130b	Undetermined	Undetermined	33.940536	Undetermined	32.596245	Undetermined	33.506207
hsa-miR-132	Undetermined	Undetermined	Undetermined	Undetermined	Undetermined	34.330753	Undetermined
hsa-miR-133a	34.900906	Undetermined	34.939342	Undetermined	Undetermined	Undetermined	32.027218
hsa-miR-133b	Undetermined	Undetermined	33.275005	34.295242	Undetermined	Undetermined	33.846577
mmu-miR-134	Undetermined	Undetermined	Undetermined	Undetermined	Undetermined	Undetermined	Undetermined
hsa-miR-135a	Undetermined	Undetermined	Undetermined	Undetermined	Undetermined	Undetermined	Undetermined
hsa-miR-135b	Undetermined	Undetermined	Undetermined	Undetermined	Undetermined	Undetermined	Undetermined
hsa-miR-136	41.306213	37.460304	Undetermined	Undetermined	Undetermined	Undetermined	41.708263
mmu-miR-137	Undetermined	Undetermined	Undetermined	Undetermined	Undetermined	Undetermined	Undetermined
hsa-miR-138	Undetermined	Undetermined	Undetermined	Undetermined	Undetermined	Undetermined	Undetermined
hsa-miR-139-3p	Undetermined	Undetermined	Undetermined	Undetermined	Undetermined	Undetermined	Undetermined
hsa-miR-139-5p	Undetermined	Undetermined	Undetermined	Undetermined	Undetermined	Undetermined	32.99696
hsa-miR-140-3p	Undetermined	Undetermined	34.45374	Undetermined	36.166172	Undetermined	Undetermined
mmu-miR-140	Undetermined	Undetermined	36.899734	Undetermined	33.11452	Undetermined	Undetermined
hsa-miR-141	Undetermined	Undetermined	Undetermined	34.250668	Undetermined	31.807013	Undetermined
hsa-miR-142-3p	Undetermined	Undetermined	31.68664	Undetermined	29.34317	Undetermined	30.056662
hsa-miR-142-5p	Undetermined	Undetermined	32.49666	Undetermined	Undetermined	Undetermined	32.974285
hsa-miR-143	Undetermined	Undetermined	31.990278	Undetermined	Undetermined	Undetermined	Undetermined
hsa-miR-145	Undetermined	Undetermined	29.452688	34.971786	32.310013	34.913162	31.434233
hsa-miR-146a	Undetermined	27.79822	30.65499	30.797443	28.871016	32.37908	30.31407
hsa-miR-146b-3p	Undetermined	Undetermined	Undetermined	Undetermined	Undetermined	Undetermined	Undetermined
hsa-miR-146b	Undetermined	Undetermined	32.58438	Undetermined	30.44504	31.741823	34.01387
hsa-miR-147b	Undetermined	Undetermined	Undetermined	Undetermined	Undetermined	Undetermined	Undetermined
hsa-miR-148a	Undetermined	Undetermined	30.752867	Undetermined	Undetermined	Undetermined	31.754745
hsa-miR-148b	Undetermined	Undetermined	Undetermined	Undetermined	Undetermined	Undetermined	Undetermined
hsa-miR-149	Undetermined	Undetermined	Undetermined	Undetermined	Undetermined	Undetermined	Undetermined
hsa-miR-150	Undetermined	Undetermined	31.318563	Undetermined	28.94202	Undetermined	29.292032
hsa-miR-152	Undetermined	Undetermined	Undetermined	Undetermined	Undetermined	Undetermined	Undetermined
mmu-miR-153	Undetermined	Undetermined	Undetermined	Undetermined	Undetermined	Undetermined	Undetermined
hsa-miR-154	Undetermined	Undetermined	Undetermined	Undetermined	Undetermined	Undetermined	Undetermined
hsa-miR-181a	Undetermined	Undetermined	32.972843	34.01584	35.26093	32.606407	35.04816
hsa-miR-181c	Undetermined	Undetermined	Undetermined	Undetermined	Undetermined	Undetermined	Undetermined
hsa-miR-182	Undetermined	Undetermined	Undetermined	Undetermined	Undetermined	Undetermined	Undetermined
RNU48	Undetermined	Undetermined	35.20117	33.968384	33.730526	32.81635	33.87946
hsa-miR-183	Undetermined	Undetermined	Undetermined	Undetermined	Undetermined	Undetermined	Undetermined
hsa-miR-184	33.59851	Undetermined	Undetermined	32.90141	Undetermined	Undetermined	30.196913
hsa-miR-185	Undetermined	Undetermined	Undetermined	Undetermined	32.96581	Undetermined	32.201504
hsa-miR-186	Undetermined	Undetermined	Undetermined	Undetermined	30.973768	31.827179	32.38355
mmu-miR-187	Undetermined	Undetermined	Undetermined	Undetermined	Undetermined	Undetermined	Undetermined
hsa-miR-188-3p	Undetermined	Undetermined	Undetermined	Undetermined	Undetermined	Undetermined	Undetermined
hsa-miR-190	Undetermined	Undetermined	Undetermined	33.811478	Undetermined	Undetermined	Undetermined
hsa-miR-191	33.47752	33.294098	30.936666	32.592987	29.418015	Undetermined	30.110537
hsa-miR-192	Undetermined	32.65255	32.819675	31.022099	30.926512	29.909737	31.71783
hsa-miR-193a-3p	Undetermined	Undetermined	Undetermined	Undetermined	Undetermined	Undetermined	Undetermined
hsa-miR-193a-5p	Undetermined	Undetermined	32.24846	Undetermined	35.450096	Undetermined	Undetermined
hsa-miR-193b	Undetermined	35.34052	33.449333	Undetermined	32.112312	31.740816	34.787464
hsa-miR-194	Undetermined	Undetermined	33.547146	33.196404	33.360867	32.84717	Undetermined
hsa-miR-195	Undetermined	Undetermined	31.012896	Undetermined	31.59318	Undetermined	29.440758
hsa-miR-196b	Undetermined	Undetermined	Undetermined	Undetermined	Undetermined	Undetermined	Undetermined
hsa-miR-197	Undetermined	Undetermined	30.970394	Undetermined	31.990488	31.171093	30.484837
hsa-miR-198	Undetermined	Undetermined	Undetermined	Undetermined	Undetermined	37.306175	Undetermined
hsa-miR-199a	Undetermined	Undetermined	Undetermined	Undetermined	Undetermined	Undetermined	Undetermined
hsa-miR-199a-3p	Undetermined	Undetermined	30.762875	Undetermined	Undetermined	32.437923	31.03838
hsa-miR-199b	Undetermined	Undetermined	Undetermined	Undetermined	Undetermined	Undetermined	Undetermined
hsa-miR-200a	Undetermined	Undetermined	Undetermined	Undetermined	Undetermined	Undetermined	Undetermined
hsa-miR-200b	Undetermined	Undetermined	Undetermined	33.91502	Undetermined	33.063942	Undetermined
hsa-miR-200c	Undetermined	32.2761	35.14486	32.349922	35.780277	Undetermined	Undetermined
hsa-miR-202	Undetermined	Undetermined	31.803394	Undetermined	34.67403	Undetermined	32.008236
hsa-miR-203	Undetermined	Undetermined	30.48931	Undetermined	34.499435	Undetermined	31.534607
hsa-miR-204	Undetermined	Undetermined	33.192196	Undetermined	34.44174	Undetermined	31.110022
hsa-miR-205	Undetermined	Undetermined	Undetermined	Undetermined	Undetermined	Undetermined	Undetermined
hsa-miR-208b	Undetermined	Undetermined	Undetermined	Undetermined	Undetermined	Undetermined	Undetermined
hsa-miR-210	Undetermined	Undetermined	Undetermined	Undetermined	Undetermined	Undetermined	Undetermined
hsa-miR-214	Undetermined	Undetermined	Undetermined	Undetermined	Undetermined	Undetermined	Undetermined
hsa-miR-215	Undetermined	Undetermined	Undetermined	32.511364	Undetermined	Undetermined	33.223194
hsa-miR-216a	Undetermined	Undetermined	Undetermined	Undetermined	Undetermined	Undetermined	Undetermined
hsa-miR-216b	Undetermined	Undetermined	Undetermined	Undetermined	Undetermined	Undetermined	Undetermined
hsa-miR-217	Undetermined	Undetermined	Undetermined	Undetermined	Undetermined	Undetermined	Undetermined
hsa-miR-218	Undetermined	Undetermined	Undetermined	Undetermined	Undetermined	Undetermined	39.791855
hsa-miR-219	Undetermined	Undetermined	Undetermined	Undetermined	Undetermined	Undetermined	Undetermined
hsa-miR-221	Undetermined	Undetermined	Undetermined	Undetermined	Undetermined	Undetermined	Undetermined
hsa-miR-222	Undetermined	28.057365	29.684383	29.240925	29.954727	28.36012	29.967936
hsa-miR-223	Undetermined	Undetermined	24.398659	31.736626	26.933565	33.85035	25.031502
hsa-miR-224	Undetermined	Undetermined	Undetermined	33.62937	31.84547	Undetermined	Undetermined
hsa-miR-296-3p	Undetermined	Undetermined	Undetermined	Undetermined	Undetermined	Undetermined	Undetermined
hsa-miR-296	Undetermined	Undetermined	33.517204	Undetermined	36.74857	Undetermined	33.787205
hsa-miR-299-3p	Undetermined	Undetermined	Undetermined	Undetermined	Undetermined	Undetermined	Undetermined
hsa-miR-299-5p	Undetermined	Undetermined	Undetermined	Undetermined	Undetermined	Undetermined	Undetermined
hsa-miR-301	Undetermined	Undetermined	Undetermined	Undetermined	Undetermined	Undetermined	33.039593
hsa-miR-301b	Undetermined	Undetermined	Undetermined	Undetermined	Undetermined	Undetermined	Undetermined
hsa-miR-302a	Undetermined	33.55594	Undetermined	Undetermined	Undetermined	Undetermined	34.745804
ath-miR159a	Undetermined	Undetermined	Undetermined	Undetermined	Undetermined	Undetermined	Undetermined
hsa-miR-302b	Undetermined	Undetermined	Undetermined	Undetermined	Undetermined	Undetermined	Undetermined
hsa-miR-302c	Undetermined	Undetermined	Undetermined	Undetermined	Undetermined	Undetermined	Undetermined
hsa-miR-320	Undetermined	28.202385	29.344488	29.914465	29.502665	30.171286	29.430428
hsa-miR-323-3p	Undetermined	Undetermined	31.742655	34.285526	34.818947	33.81842	Undetermined
hsa-miR-324-3p	Undetermined	Undetermined	Undetermined	Undetermined	Undetermined	36.866573	Undetermined
hsa-miR-324-5p	Undetermined	Undetermined	Undetermined	Undetermined	Undetermined	Undetermined	Undetermined
hsa-miR-326	Undetermined	Undetermined	Undetermined	Undetermined	Undetermined	Undetermined	Undetermined
hsa-miR-328	Undetermined	Undetermined	34.25231	Undetermined	31.573881	Undetermined	32.948067
hsa-miR-329	Undetermined	Undetermined	Undetermined	Undetermined	Undetermined	Undetermined	Undetermined
hsa-miR-330	Undetermined	Undetermined	Undetermined	Undetermined	Undetermined	Undetermined	Undetermined
hsa-miR-330-5p	Undetermined	Undetermined	Undetermined	Undetermined	Undetermined	Undetermined	Undetermined
hsa-miR-331	Undetermined	Undetermined	31.550005	Undetermined	Undetermined	39.497284	33.972805
hsa-miR-331-5p	Undetermined	Undetermined	Undetermined	Undetermined	Undetermined	Undetermined	Undetermined
hsa-miR-335	Undetermined	Undetermined	Undetermined	Undetermined	34.150875	33.508198	32.204124
hsa-miR-337-5p	Undetermined	Undetermined	Undetermined	Undetermined	Undetermined	Undetermined	Undetermined
hsa-miR-338-3p	Undetermined	Undetermined	Undetermined	Undetermined	Undetermined	Undetermined	Undetermined
hsa-miR-339-3p	Undetermined	Undetermined	Undetermined	Undetermined	Undetermined	Undetermined	Undetermined
hsa-miR-339-5p	Undetermined	Undetermined	Undetermined	Undetermined	Undetermined	Undetermined	Undetermined
hsa-miR-340	Undetermined	Undetermined	Undetermined	Undetermined	32.815216	Undetermined	32.50335
hsa-miR-155	Undetermined	Undetermined	Undetermined	Undetermined	Undetermined	Undetermined	31.18554
hsa-let-7b	Undetermined	Undetermined	29.7298	Undetermined	Undetermined	32.003086	30.55637
hsa-miR-342-3p	Undetermined	Undetermined	31.668161	Undetermined	30.610712	Undetermined	30.847317
hsa-miR-342-5p	Undetermined	Undetermined	Undetermined	Undetermined	Undetermined	Undetermined	Undetermined
hsa-miR-345	Undetermined	Undetermined	32.22461	34.780518	35.787266	Undetermined	31.541721
hsa-miR-361	Undetermined	Undetermined	Undetermined	Undetermined	Undetermined	Undetermined	Undetermined
hsa-miR-362-3p	Undetermined	Undetermined	Undetermined	Undetermined	Undetermined	Undetermined	Undetermined
hsa-miR-362	Undetermined	Undetermined	Undetermined	Undetermined	Undetermined	Undetermined	Undetermined
hsa-miR-363	Undetermined	Undetermined	Undetermined	Undetermined	Undetermined	Undetermined	Undetermined
hsa-miR-365	Undetermined	Undetermined	34.380608	Undetermined	32.02372	35.712738	33.5665
hsa-miR-367	Undetermined	Undetermined	Undetermined	Undetermined	34.696735	Undetermined	Undetermined
hsa-miR-369-3p	Undetermined	Undetermined	Undetermined	Undetermined	Undetermined	Undetermined	Undetermined
hsa-miR-369-5p	Undetermined	Undetermined	Undetermined	Undetermined	Undetermined	Undetermined	Undetermined
hsa-miR-370	Undetermined	Undetermined	Undetermined	Undetermined	Undetermined	Undetermined	Undetermined
hsa-miR-371-3p	Undetermined	Undetermined	Undetermined	Undetermined	Undetermined	Undetermined	Undetermined
hsa-miR-372	Undetermined	Undetermined	Undetermined	40.18817	Undetermined	Undetermined	Undetermined
hsa-miR-373	Undetermined	Undetermined	Undetermined	Undetermined	Undetermined	Undetermined	Undetermined
hsa-miR-374	Undetermined	Undetermined	32.794216	Undetermined	32.613567	39.107433	Undetermined
mmu-miR-374-5p	Undetermined	Undetermined	31.68706	Undetermined	33.118946	32.43682	32.366203
hsa-miR-375	Undetermined	Undetermined	Undetermined	30.801575	37.35112	32.556778	32.395412
hsa-miR-376a	Undetermined	Undetermined	Undetermined	Undetermined	32.132145	Undetermined	Undetermined
hsa-miR-376b	Undetermined	Undetermined	Undetermined	Undetermined	Undetermined	Undetermined	Undetermined
hsa-miR-377	Undetermined	Undetermined	Undetermined	Undetermined	Undetermined	Undetermined	Undetermined
mmu-miR-379	Undetermined	Undetermined	Undetermined	Undetermined	Undetermined	Undetermined	Undetermined
hsa-miR-380-3p	Undetermined	Undetermined	Undetermined	Undetermined	Undetermined	Undetermined	Undetermined
hsa-miR-381	Undetermined	Undetermined	Undetermined	Undetermined	Undetermined	Undetermined	Undetermined
hsa-miR-382	Undetermined	Undetermined	Undetermined	Undetermined	Undetermined	Undetermined	Undetermined
hsa-miR-383	Undetermined	Undetermined	Undetermined	Undetermined	Undetermined	Undetermined	Undetermined
hsa-miR-409-5p	Undetermined	Undetermined	Undetermined	Undetermined	Undetermined	Undetermined	Undetermined
hsa-miR-410	Undetermined	Undetermined	Undetermined	Undetermined	Undetermined	Undetermined	Undetermined
hsa-miR-411	Undetermined	Undetermined	Undetermined	Undetermined	Undetermined	Undetermined	Undetermined
hsa-miR-422a	Undetermined	Undetermined	35.696198	32.697525	33.981808	35.451824	34.082684
hsa-miR-423-5p	Undetermined	Undetermined	34.43966	Undetermined	33.42626	Undetermined	Undetermined
hsa-miR-424	Undetermined	Undetermined	Undetermined	Undetermined	Undetermined	Undetermined	Undetermined
hsa-miR-425-5p	Undetermined	Undetermined	31.7068	Undetermined	Undetermined	Undetermined	Undetermined
hsa-miR-429	Undetermined	Undetermined	34.060448	Undetermined	Undetermined	34.083023	36.231262
hsa-miR-431	Undetermined	Undetermined	Undetermined	Undetermined	Undetermined	Undetermined	Undetermined
hsa-miR-433	Undetermined	Undetermined	Undetermined	Undetermined	Undetermined	Undetermined	Undetermined
hsa-miR-449	Undetermined	Undetermined	Undetermined	Undetermined	Undetermined	Undetermined	Undetermined
hsa-miR-449b	Undetermined	Undetermined	Undetermined	Undetermined	Undetermined	Undetermined	Undetermined
hsa-miR-450a	Undetermined	Undetermined	Undetermined	Undetermined	Undetermined	Undetermined	Undetermined
hsa-miR-450b-3p	Undetermined	Undetermined	Undetermined	Undetermined	Undetermined	Undetermined	Undetermined
hsa-miR-450b-5p	Undetermined	Undetermined	Undetermined	Undetermined	Undetermined	Undetermined	Undetermined
mmu-miR-451	Undetermined	Undetermined	25.801779	Undetermined	26.524267	Undetermined	23.623281
hsa-miR-452	Undetermined	Undetermined	Undetermined	Undetermined	Undetermined	Undetermined	Undetermined
hsa-miR-453	Undetermined	Undetermined	Undetermined	Undetermined	Undetermined	Undetermined	Undetermined
hsa-miR-454	Undetermined	Undetermined	33.616642	Undetermined	Undetermined	Undetermined	Undetermined
hsa-miR-455-3p	Undetermined	Undetermined	Undetermined	Undetermined	Undetermined	Undetermined	Undetermined
hsa-miR-455	Undetermined	Undetermined	Undetermined	Undetermined	Undetermined	Undetermined	Undetermined
hsa-miR-483-5p	Undetermined	Undetermined	Undetermined	Undetermined	32.374275	Undetermined	Undetermined
hsa-miR-484	33.503746	Undetermined	29.407366	30.562332	28.231133	31.645412	28.275597
hsa-miR-485-3p	Undetermined	Undetermined	32.134846	Undetermined	Undetermined	34.088528	Undetermined
hsa-miR-485-5p	Undetermined	Undetermined	Undetermined	Undetermined	Undetermined	Undetermined	Undetermined
hsa-miR-486-3p	Undetermined	Undetermined	Undetermined	Undetermined	Undetermined	Undetermined	Undetermined
hsa-miR-486	Undetermined	Undetermined	33.811577	Undetermined	Undetermined	Undetermined	31.21847
hsa-miR-487a	Undetermined	Undetermined	Undetermined	Undetermined	Undetermined	35.293644	Undetermined
hsa-miR-487b	Undetermined	Undetermined	Undetermined	Undetermined	Undetermined	Undetermined	Undetermined
hsa-miR-488	Undetermined	Undetermined	Undetermined	Undetermined	Undetermined	Undetermined	Undetermined
hsa-miR-489	Undetermined	Undetermined	Undetermined	35.232708	Undetermined	Undetermined	Undetermined
hsa-miR-490	Undetermined	Undetermined	Undetermined	Undetermined	Undetermined	Undetermined	Undetermined
hsa-miR-491-3p	Undetermined	Undetermined	Undetermined	Undetermined	Undetermined	Undetermined	Undetermined
mmu-miR-491	Undetermined	Undetermined	Undetermined	Undetermined	Undetermined	Undetermined	Undetermined
hsa-miR-493	Undetermined	Undetermined	Undetermined	Undetermined	Undetermined	Undetermined	Undetermined
hsa-miR-494	Undetermined	Undetermined	Undetermined	Undetermined	Undetermined	Undetermined	Undetermined
mmu-miR-495	Undetermined	Undetermined	Undetermined	Undetermined	Undetermined	Undetermined	Undetermined
mmu-miR-496	Undetermined	Undetermined	Undetermined	Undetermined	Undetermined	Undetermined	Undetermined
hsa-miR-499-3p	Undetermined	Undetermined	Undetermined	Undetermined	Undetermined	Undetermined	Undetermined
mmu-miR-499	Undetermined	Undetermined	Undetermined	Undetermined	Undetermined	Undetermined	Undetermined
hsa-miR-500	Undetermined	Undetermined	Undetermined	Undetermined	Undetermined	Undetermined	Undetermined
hsa-miR-501-3p	Undetermined	Undetermined	Undetermined	Undetermined	Undetermined	Undetermined	Undetermined
hsa-miR-501	Undetermined	Undetermined	Undetermined	Undetermined	Undetermined	Undetermined	Undetermined
hsa-miR-502-3p	Undetermined	Undetermined	Undetermined	Undetermined	34.87926	Undetermined	Undetermined
hsa-miR-502	Undetermined	Undetermined	Undetermined	Undetermined	Undetermined	Undetermined	Undetermined
hsa-miR-503	Undetermined	Undetermined	Undetermined	Undetermined	Undetermined	Undetermined	Undetermined
hsa-miR-504	Undetermined	Undetermined	Undetermined	Undetermined	Undetermined	Undetermined	Undetermined
hsa-miR-505	Undetermined	Undetermined	Undetermined	Undetermined	Undetermined	Undetermined	Undetermined
hsa-miR-507	Undetermined	Undetermined	Undetermined	Undetermined	Undetermined	Undetermined	Undetermined
hsa-miR-508	Undetermined	Undetermined	Undetermined	Undetermined	Undetermined	Undetermined	Undetermined
hsa-miR-508-5p	Undetermined	Undetermined	Undetermined	Undetermined	Undetermined	Undetermined	Undetermined
hsa-miR-509-5p	Undetermined	Undetermined	Undetermined	Undetermined	Undetermined	35.199512	Undetermined
hsa-miR-510	Undetermined	Undetermined	Undetermined	Undetermined	Undetermined	Undetermined	Undetermined
hsa-miR-512-3p	Undetermined	Undetermined	Undetermined	Undetermined	Undetermined	Undetermined	Undetermined
hsa-miR-512-5p	Undetermined	Undetermined	Undetermined	Undetermined	Undetermined	Undetermined	Undetermined
hsa-miR-513-5p	Undetermined	Undetermined	Undetermined	Undetermined	Undetermined	Undetermined	Undetermined
hsa-miR-515-3p	Undetermined	Undetermined	Undetermined	Undetermined	Undetermined	Undetermined	Undetermined
hsa-miR-515-5p	Undetermined	Undetermined	Undetermined	Undetermined	Undetermined	Undetermined	Undetermined
hsa-miR-516a-5p	Undetermined	Undetermined	Undetermined	Undetermined	Undetermined	Undetermined	Undetermined
hsa-miR-516b	Undetermined	Undetermined	Undetermined	Undetermined	Undetermined	Undetermined	Undetermined
hsa-miR-517a	Undetermined	Undetermined	Undetermined	Undetermined	Undetermined	Undetermined	35.756104
hsa-miR-517c	Undetermined	Undetermined	Undetermined	Undetermined	Undetermined	Undetermined	Undetermined
hsa-miR-518a-3p	Undetermined	Undetermined	Undetermined	Undetermined	Undetermined	Undetermined	Undetermined
hsa-miR-518a-5p	Undetermined	Undetermined	Undetermined	Undetermined	Undetermined	Undetermined	Undetermined
hsa-miR-518b	Undetermined	Undetermined	Undetermined	Undetermined	Undetermined	34.58321	Undetermined
hsa-miR-518c	Undetermined	Undetermined	Undetermined	Undetermined	Undetermined	Undetermined	Undetermined
hsa-miR-518d	Undetermined	Undetermined	Undetermined	33.281948	32.57278	33.219513	33.17026
hsa-miR-518d-5p	Undetermined	Undetermined	Undetermined	Undetermined	Undetermined	Undetermined	Undetermined
hsa-miR-518e	Undetermined	Undetermined	Undetermined	Undetermined	Undetermined	Undetermined	Undetermined
hsa-miR-518f	Undetermined	Undetermined	35.926403	Undetermined	Undetermined	Undetermined	32.957424
hsa-miR-519a	Undetermined	Undetermined	Undetermined	Undetermined	Undetermined	Undetermined	Undetermined
hsa-miR-519d	Undetermined	Undetermined	Undetermined	Undetermined	Undetermined	Undetermined	Undetermined
hsa-miR-519e	Undetermined	Undetermined	Undetermined	Undetermined	Undetermined	Undetermined	Undetermined
hsa-miR-520a	Undetermined	Undetermined	Undetermined	Undetermined	Undetermined	Undetermined	Undetermined
hsa-miR-520a#	Undetermined	Undetermined	Undetermined	Undetermined	Undetermined	Undetermined	Undetermined
hsa-miR-520d-5p	34.065422	34.223354	34.27029	Undetermined	Undetermined	Undetermined	Undetermined
hsa-miR-520g	Undetermined	Undetermined	34.818027	Undetermined	Undetermined	Undetermined	Undetermined
hsa-miR-521	Undetermined	Undetermined	Undetermined	Undetermined	35.097538	Undetermined	32.693024
hsa-miR-522	Undetermined	Undetermined	Undetermined	35.526524	Undetermined	Undetermined	Undetermined
hsa-miR-523	Undetermined	Undetermined	33.09346	Undetermined	Undetermined	Undetermined	Undetermined
hsa-miR-524-5p	Undetermined	Undetermined	Undetermined	Undetermined	Undetermined	Undetermined	Undetermined
hsa-miR-525-3p	Undetermined	Undetermined	Undetermined	Undetermined	Undetermined	Undetermined	Undetermined
hsa-miR-525	Undetermined	Undetermined	Undetermined	Undetermined	Undetermined	Undetermined	Undetermined
hsa-miR-526b	Undetermined	Undetermined	Undetermined	Undetermined	Undetermined	Undetermined	Undetermined
hsa-miR-532-3p	Undetermined	Undetermined	Undetermined	Undetermined	Undetermined	Undetermined	Undetermined
hsa-miR-532	Undetermined	Undetermined	Undetermined	33.52532	Undetermined	34.630127	Undetermined
hsa-miR-539	Undetermined	Undetermined	Undetermined	Undetermined	Undetermined	Undetermined	Undetermined
hsa-miR-541	Undetermined	Undetermined	Undetermined	Undetermined	Undetermined	Undetermined	Undetermined
hsa-miR-542-3p	Undetermined	Undetermined	Undetermined	Undetermined	Undetermined	Undetermined	Undetermined
hsa-miR-542-5p	Undetermined	Undetermined	Undetermined	Undetermined	Undetermined	Undetermined	Undetermined
hsa-miR-544	Undetermined	Undetermined	Undetermined	Undetermined	Undetermined	Undetermined	Undetermined
hsa-miR-545	Undetermined	Undetermined	Undetermined	Undetermined	Undetermined	Undetermined	Undetermined
hsa-miR-548a	33.194397	33.15887	33.139233	33.551495	32.700703	31.199884	Undetermined
hsa-miR-548a-5p	Undetermined	Undetermined	Undetermined	Undetermined	Undetermined	Undetermined	Undetermined
hsa-miR-548b	Undetermined	Undetermined	Undetermined	Undetermined	Undetermined	Undetermined	Undetermined
hsa-miR-548b-5p	Undetermined	Undetermined	Undetermined	Undetermined	Undetermined	Undetermined	35.310158
hsa-miR-548c	Undetermined	Undetermined	Undetermined	Undetermined	35.37391	33.408127	35.089233
hsa-miR-548c-5p	Undetermined	Undetermined	Undetermined	Undetermined	Undetermined	Undetermined	Undetermined
hsa-miR-548d	Undetermined	Undetermined	Undetermined	Undetermined	Undetermined	Undetermined	Undetermined
hsa-miR-548d-5p	Undetermined	Undetermined	Undetermined	Undetermined	Undetermined	Undetermined	34.40294
hsa-miR-551b	Undetermined	Undetermined	Undetermined	Undetermined	Undetermined	Undetermined	Undetermined
hsa-miR-556-3p	Undetermined	Undetermined	Undetermined	Undetermined	Undetermined	Undetermined	Undetermined
hsa-miR-556-5p	Undetermined	Undetermined	Undetermined	Undetermined	Undetermined	Undetermined	Undetermined
hsa-miR-561	Undetermined	Undetermined	Undetermined	Undetermined	Undetermined	Undetermined	Undetermined
hsa-miR-570	Undetermined	Undetermined	Undetermined	Undetermined	Undetermined	Undetermined	Undetermined
hsa-miR-574-3p	Undetermined	Undetermined	30.825584	33.32957	Undetermined	Undetermined	31.69013
hsa-miR-576-3p	Undetermined	Undetermined	Undetermined	Undetermined	Undetermined	Undetermined	Undetermined
hsa-miR-576-5p	Undetermined	Undetermined	Undetermined	Undetermined	Undetermined	Undetermined	Undetermined
hsa-miR-579	Undetermined	Undetermined	Undetermined	Undetermined	Undetermined	Undetermined	Undetermined
hsa-miR-582-3p	Undetermined	Undetermined	Undetermined	Undetermined	Undetermined	Undetermined	Undetermined
hsa-miR-582-5p	Undetermined	Undetermined	Undetermined	Undetermined	Undetermined	Undetermined	Undetermined
hsa-miR-589	Undetermined	Undetermined	Undetermined	Undetermined	Undetermined	Undetermined	Undetermined
hsa-miR-590-5p	Undetermined	33.433952	Undetermined	Undetermined	Undetermined	Undetermined	Undetermined
hsa-miR-597	Undetermined	Undetermined	30.307796	31.360525	30.211014	30.519604	30.463608
hsa-miR-598	Undetermined	Undetermined	Undetermined	Undetermined	Undetermined	Undetermined	33.47645
mmu-miR-615	Undetermined	Undetermined	Undetermined	Undetermined	Undetermined	Undetermined	Undetermined
hsa-miR-615-5p	Undetermined	Undetermined	Undetermined	Undetermined	Undetermined	Undetermined	Undetermined
hsa-miR-616	Undetermined	Undetermined	Undetermined	Undetermined	Undetermined	Undetermined	Undetermined
hsa-miR-618	Undetermined	Undetermined	Undetermined	Undetermined	Undetermined	Undetermined	39.83806
hsa-miR-624	Undetermined	Undetermined	Undetermined	Undetermined	Undetermined	Undetermined	Undetermined
hsa-miR-625	Undetermined	Undetermined	Undetermined	Undetermined	Undetermined	Undetermined	Undetermined
hsa-miR-627	Undetermined	Undetermined	Undetermined	Undetermined	Undetermined	38.538723	Undetermined
hsa-miR-628-5p	Undetermined	Undetermined	Undetermined	Undetermined	35.27001	Undetermined	Undetermined
hsa-miR-629	Undetermined	Undetermined	Undetermined	Undetermined	Undetermined	Undetermined	Undetermined
hsa-miR-636	Undetermined	Undetermined	33.689068	31.601542	32.620243	35.06741	31.619873
hsa-miR-642	Undetermined	Undetermined	Undetermined	Undetermined	Undetermined	Undetermined	Undetermined
hsa-miR-651	Undetermined	Undetermined	Undetermined	Undetermined	Undetermined	Undetermined	Undetermined
hsa-miR-652	Undetermined	Undetermined	Undetermined	Undetermined	Undetermined	Undetermined	36.298103
hsa-miR-653	Undetermined	Undetermined	Undetermined	Undetermined	Undetermined	Undetermined	Undetermined
hsa-miR-654-3p	Undetermined	Undetermined	Undetermined	Undetermined	Undetermined	Undetermined	Undetermined
hsa-miR-654	Undetermined	Undetermined	Undetermined	Undetermined	Undetermined	Undetermined	Undetermined
hsa-miR-655	Undetermined	Undetermined	Undetermined	Undetermined	Undetermined	Undetermined	Undetermined
hsa-miR-660	Undetermined	Undetermined	Undetermined	Undetermined	Undetermined	Undetermined	Undetermined
hsa-miR-671-3p	Undetermined	Undetermined	Undetermined	Undetermined	Undetermined	Undetermined	Undetermined
hsa-miR-672	Undetermined	Undetermined	Undetermined	Undetermined	Undetermined	Undetermined	Undetermined
hsa-miR-674	Undetermined	Undetermined	Undetermined	Undetermined	Undetermined	Undetermined	Undetermined
hsa-miR-708	Undetermined	Undetermined	Undetermined	Undetermined	34.583656	32.919693	32.667294
hsa-miR-744	Undetermined	Undetermined	Undetermined	Undetermined	33.28304	Undetermined	Undetermined
hsa-miR-758	Undetermined	Undetermined	Undetermined	Undetermined	Undetermined	Undetermined	Undetermined
hsa-miR-871	Undetermined	Undetermined	Undetermined	Undetermined	Undetermined	Undetermined	Undetermined
hsa-miR-872	Undetermined	Undetermined	32.99735	Undetermined	Undetermined	Undetermined	Undetermined
hsa-miR-873	Undetermined	Undetermined	Undetermined	Undetermined	Undetermined	Undetermined	Undetermined
hsa-miR-874	Undetermined	Undetermined	Undetermined	Undetermined	Undetermined	Undetermined	Undetermined
hsa-miR-875-3p	Undetermined	Undetermined	Undetermined	Undetermined	Undetermined	Undetermined	Undetermined
hsa-miR-876-3p	Undetermined	Undetermined	Undetermined	Undetermined	Undetermined	Undetermined	Undetermined
hsa-miR-876-5p	Undetermined	Undetermined	Undetermined	Undetermined	Undetermined	Undetermined	Undetermined
hsa-miR-885-3p	Undetermined	Undetermined	Undetermined	Undetermined	Undetermined	Undetermined	Undetermined
hsa-miR-885-5p	Undetermined	Undetermined	32.820095	34.834507	30.720875	Undetermined	31.077991
hsa-miR-886-3p	Undetermined	Undetermined	Undetermined	Undetermined	Undetermined	Undetermined	Undetermined
hsa-miR-886-5p	Undetermined	Undetermined	Undetermined	Undetermined	Undetermined	Undetermined	Undetermined
hsa-miR-887	Undetermined	Undetermined	Undetermined	Undetermined	Undetermined	Undetermined	Undetermined
hsa-miR-888	Undetermined	Undetermined	Undetermined	Undetermined	Undetermined	Undetermined	33.991253
hsa-miR-889	Undetermined	Undetermined	Undetermined	Undetermined	Undetermined	Undetermined	Undetermined
hsa-miR-890	Undetermined	Undetermined	Undetermined	Undetermined	Undetermined	Undetermined	Undetermined
hsa-miR-891a	Undetermined	Undetermined	Undetermined	Undetermined	Undetermined	Undetermined	Undetermined
hsa-miR-891b	Undetermined	Undetermined	Undetermined	Undetermined	Undetermined	Undetermined	Undetermined
hsa-miR-892a	Undetermined	Undetermined	Undetermined	Undetermined	Undetermined	Undetermined	Undetermined
hsa-miR-147	Undetermined	Undetermined	Undetermined	Undetermined	Undetermined	Undetermined	Undetermined
hsa-miR-208	Undetermined	Undetermined	Undetermined	Undetermined	Undetermined	Undetermined	Undetermined
hsa-miR-211	Undetermined	Undetermined	Undetermined	Undetermined	Undetermined	Undetermined	Undetermined
hsa-miR-212	Undetermined	Undetermined	31.514349	Undetermined	30.83899	Undetermined	31.694044
hsa-miR-219-1-3p	Undetermined	Undetermined	Undetermined	Undetermined	Undetermined	Undetermined	Undetermined
hsa-miR-219-2-3p	Undetermined	Undetermined	Undetermined	Undetermined	Undetermined	Undetermined	Undetermined
hsa-miR-220	Undetermined	Undetermined	Undetermined	Undetermined	Undetermined	Undetermined	Undetermined
hsa-miR-220b	Undetermined	Undetermined	Undetermined	Undetermined	Undetermined	Undetermined	Undetermined
hsa-miR-220c	Undetermined	Undetermined	Undetermined	Undetermined	Undetermined	Undetermined	Undetermined
hsa-miR-298	Undetermined	Undetermined	Undetermined	Undetermined	Undetermined	Undetermined	Undetermined
hsa-miR-325	Undetermined	Undetermined	Undetermined	Undetermined	Undetermined	34.08256	Undetermined
hsa-miR-346	Undetermined	Undetermined	Undetermined	Undetermined	Undetermined	Undetermined	Undetermined
hsa-miR-376c	Undetermined	Undetermined	Undetermined	Undetermined	Undetermined	Undetermined	Undetermined
hsa-miR-384	Undetermined	Undetermined	Undetermined	Undetermined	Undetermined	Undetermined	Undetermined
hsa-miR-412	Undetermined	Undetermined	Undetermined	Undetermined	Undetermined	Undetermined	Undetermined
hsa-miR-448	Undetermined	Undetermined	Undetermined	Undetermined	Undetermined	Undetermined	Undetermined
hsa-miR-492	Undetermined	Undetermined	Undetermined	Undetermined	Undetermined	Undetermined	Undetermined
hsa-miR-506	Undetermined	Undetermined	Undetermined	Undetermined	Undetermined	Undetermined	Undetermined
hsa-miR-509-3-5p	Undetermined	Undetermined	Undetermined	Undetermined	Undetermined	Undetermined	Undetermined
hsa-miR-511	Undetermined	Undetermined	Undetermined	Undetermined	Undetermined	Undetermined	Undetermined
hsa-miR-517b	Undetermined	Undetermined	Undetermined	Undetermined	Undetermined	Undetermined	Undetermined
hsa-miR-519c	Undetermined	Undetermined	Undetermined	Undetermined	Undetermined	Undetermined	Undetermined
hsa-miR-520b	Undetermined	Undetermined	Undetermined	Undetermined	Undetermined	Undetermined	34.966564
hsa-miR-520e	Undetermined	Undetermined	Undetermined	Undetermined	Undetermined	Undetermined	Undetermined
hsa-miR-520f	Undetermined	Undetermined	Undetermined	Undetermined	Undetermined	Undetermined	Undetermined
